# Supplementary material for: Photo-excited extracellular electron transfer of electroactive microorganism triggers RAFT polymerization
Source: Nat Commun. 2025 Nov 21;16:10257. doi: 10.1038/s41467-025-65119-x (PMC12638906; doi:10.1038/s41467-025-65119-x)
Supplement: Supplementary file 3 — Supplementary Data 1 [file 41467_2025_65119_MOESM3_ESM.xlsx]

## Sheet: Sheet1
Input for computational calculations and optimized geometry of RFhq obtained by DFT calculations.
#p opt freq b3lyp/6-31g scrf=(solvent=water)
Atom	X	Y	Z
C	4.26685	-1.45905	0.533666
C	3.99417	-0.086912	0.610089
C	2.79195	0.465977	0.167006
C	1.78919	-0.393494	-0.350216
C	2.06784	-1.75779	-0.41654
C	3.29114	-2.30905	0.005215
C	0.240717	1.49331	-0.486651
C	1.2367	2.29954	0.031395
C	0.945348	3.63418	0.404888
C	-1.37412	3.18101	-0.404963
H	4.75138	0.586022	1.00343
H	1.3194	-2.43271	-0.809683
C	3.52074	-3.79781	-0.111898
H	4.38062	-4.03301	-0.751475
H	3.71777	-4.26242	0.862208
H	2.64762	-4.29404	-0.541608
C	5.59596	-1.99088	1.01588
H	5.47447	-2.71943	1.82638
H	6.14654	-2.49975	0.215687
H	6.22821	-1.18237	1.39026
N	0.559973	0.155487	-0.799311
N	2.56986	1.83113	0.155308
H	3.14891	2.4218	0.736792
N	-1.02495	1.89559	-0.706393
O	-2.50599	3.64462	-0.577042
N	-0.377958	3.99764	0.148777
H	-0.647891	4.94217	0.383496
O	1.75719	4.43725	0.903242
C	-0.348034	-0.647201	-1.61121
H	-0.944937	0.025161	-2.22464
H	0.245317	-1.26985	-2.28613
C	-1.30603	-1.58241	-0.846423
H	-0.732626	-2.17419	-0.115804
C	-2.36861	-0.801753	-0.041792
C	-3.28985	-1.71414	0.776004
H	-2.67311	-2.25659	1.50772
C	-4.34143	-0.908655	1.52257
H	-3.85821	-0.232486	2.23629
H	-4.91825	-0.32451	0.803341
O	-1.84729	-2.44581	-1.84438
H	-2.70404	-2.76213	-1.5259
O	-3.93877	-2.67428	-0.073591
H	-4.6667	-3.04903	0.437087
O	-5.18379	-1.8564	2.21571
H	-6.0137	-1.42338	2.43125
H	-1.8006	-0.221427	0.701641
O	-3.14163	0.06743	-0.836348
H	-2.58149	0.871499	-0.951862

## Sheet: Sheet2
Input for computational calculations and static energy calculation of RFhq obtained by DFT calculations.
#p freq b3lyp/6-311++g(d,p) scrf=(solvent=water)
Atom	X	Y	Z
C	4.30753	-1.53104	0.479657
C	4.03207	-0.159299	0.628655
C	2.80526	0.400379	0.252817
C	1.7986	-0.441867	-0.293233
C	2.07379	-1.80445	-0.42889
C	3.31312	-2.36955	-0.056625
C	0.2696	1.47728	-0.430484
C	1.26535	2.28114	0.113536
C	1.01107	3.64503	0.391167
C	-1.29184	3.26022	-0.482655
H	4.79469	0.496005	1.04135
H	1.31824	-2.46823	-0.830393
C	3.54756	-3.85362	-0.236184
H	4.39269	-4.05761	-0.908131
H	3.77923	-4.35064	0.715897
H	2.66438	-4.34336	-0.658354
C	5.65381	-2.07997	0.89777
H	5.55585	-2.84597	1.67881
H	6.17762	-2.55555	0.057721
H	6.2997	-1.28743	1.28774
N	0.542982	0.12709	-0.70339
N	2.54624	1.75749	0.392461
H	3.21379	2.38042	0.819197
N	-0.980179	1.9447	-0.715956
O	-2.43514	3.75474	-0.725064
N	-0.284027	4.06855	0.056325
H	-0.513378	5.03772	0.232764
O	1.86246	4.45988	0.888022
C	-0.377174	-0.657455	-1.53547
H	-0.971155	0.031737	-2.13584
H	0.208987	-1.27669	-2.22178
C	-1.3519	-1.57929	-0.778815
H	-0.793764	-2.25991	-0.116561
C	-2.35091	-0.795845	0.104358
C	-3.36825	-1.7082	0.793617
H	-2.82956	-2.38175	1.47545
C	-4.42905	-0.945214	1.57461
H	-3.98671	-0.429126	2.43437
H	-4.90805	-0.214964	0.917979
O	-2.00961	-2.34187	-1.83102
H	-2.88897	-2.63553	-1.4812
O	-4.05702	-2.52751	-0.212201
H	-4.86691	-2.88513	0.213275
O	-5.38414	-1.96827	2.01275
H	-6.23644	-1.56182	2.26064
H	-1.75796	-0.334475	0.911416
O	-3.04089	0.229246	-0.643263
H	-2.36446	0.978368	-0.777144

## Sheet: Sheet3
Input for computational calculations and excited states calculation of RFhq obtained by TD-DFT calculations.
#p td=(50-50, nstates=25,root=1,full) cam-b3lyp/6-311++g(d,p) scrf=(solvent=water)
Atom	X	Y	Z
C	4.30753	-1.53104	0.479657
C	4.03207	-0.159299	0.628655
C	2.80526	0.400379	0.252817
C	1.7986	-0.441867	-0.293233
C	2.07379	-1.80445	-0.42889
C	3.31312	-2.36955	-0.056625
C	0.2696	1.47728	-0.430484
C	1.26535	2.28114	0.113536
C	1.01107	3.64503	0.391167
C	-1.29184	3.26022	-0.482655
H	4.79469	0.496005	1.04135
H	1.31824	-2.46823	-0.830393
C	3.54756	-3.85362	-0.236184
H	4.39269	-4.05761	-0.908131
H	3.77923	-4.35064	0.715897
H	2.66438	-4.34336	-0.658354
C	5.65381	-2.07997	0.89777
H	5.55585	-2.84597	1.67881
H	6.17762	-2.55555	0.057721
H	6.2997	-1.28743	1.28774
N	0.542982	0.12709	-0.70339
N	2.54624	1.75749	0.392461
H	3.21379	2.38042	0.819197
N	-0.980179	1.9447	-0.715956
O	-2.43514	3.75474	-0.725064
N	-0.284027	4.06855	0.056325
H	-0.513378	5.03772	0.232764
O	1.86246	4.45988	0.888022
C	-0.377174	-0.657455	-1.53547
H	-0.971155	0.031737	-2.13584
H	0.208987	-1.27669	-2.22178
C	-1.3519	-1.57929	-0.778815
H	-0.793764	-2.25991	-0.116561
C	-2.35091	-0.795845	0.104358
C	-3.36825	-1.7082	0.793617
H	-2.82956	-2.38175	1.47545
C	-4.42905	-0.945214	1.57461
H	-3.98671	-0.429126	2.43437
H	-4.90805	-0.214964	0.917979
O	-2.00961	-2.34187	-1.83102
H	-2.88897	-2.63553	-1.4812
O	-4.05702	-2.52751	-0.212201
H	-4.86691	-2.88513	0.213275
O	-5.38414	-1.96827	2.01275
H	-6.23644	-1.56182	2.26064
H	-1.75796	-0.334475	0.911416
O	-3.04089	0.229246	-0.643263
H	-2.36446	0.978368	-0.777144

## Sheet: Sheet4
Input for computational calculations and optimized geometry of FMNhq obtained by DFT calculations.
#p opt freq b3lyp/6-31g scrf=(solvent=water)
Atom	X	Y	Z
C	4.16467	-1.81211	0.405901
C	4.04015	-0.419268	0.462691
C	2.84822	0.226672	0.147628
C	1.73073	-0.543619	-0.231602
C	1.85122	-1.92563	-0.273065
C	3.05337	-2.58031	0.033671
C	0.38746	1.47185	-0.323001
C	1.46778	2.2073	0.07314
C	1.34468	3.5965	0.361361
C	-1.05541	3.4253	-0.208593
H	4.89723	0.181877	0.748988
H	1.00063	-2.53261	-0.553879
C	3.13377	-4.08334	-0.040764
H	3.8878	-4.41398	-0.76472
H	3.40984	-4.52304	0.924736
H	2.17506	-4.51387	-0.339977
C	5.47916	-2.46545	0.744718
H	5.37916	-3.15527	1.59054
H	5.86495	-3.05224	-0.096751
H	6.23363	-1.72058	1.00762
N	0.499288	0.114448	-0.600249
N	2.73008	1.6116	0.198302
H	3.48344	2.19189	0.528557
N	-0.847764	2.08218	-0.440982
O	-2.17563	3.96083	-0.330382
N	0.066977	4.12523	0.178245
H	-0.05227	5.11302	0.357971
O	2.30174	4.32639	0.72565
C	-0.402426	-0.536624	-1.55404
H	-0.895899	0.225865	-2.16008
H	0.194684	-1.14375	-2.23942
C	-1.49445	-1.42853	-0.952071
H	-1.06621	-2.33216	-0.506029
C	-2.35481	-0.722392	0.097703
C	-3.37267	-1.64978	0.746174
H	-2.83144	-2.40401	1.33162
C	-4.38328	-0.929745	1.62931
H	-3.9237	-0.572328	2.55381
H	-4.80715	-0.08671	1.08674
O	-2.33109	-1.76364	-2.08746
H	-3.11399	-2.2651	-1.74497
O	-4.11564	-2.31814	-0.312502
H	-4.97264	-2.61353	0.063196
O	-5.48909	-1.83729	1.8912
H	-1.72432	-0.292943	0.879255
O	-3.00591	0.406732	-0.556092
H	-3.38176	0.088868	-1.40504
H	-5.29257	-2.43026	2.64081
H	-1.70862	1.53266	-0.608514

## Sheet: Sheet5
Input for computational calculations and static energy calculation of FMNhq obtained by DFT calculations.
#p freq b3lyp/6-311++g(d,p) scrf=(solvent=water)
Atom	X	Y	Z
C	4.09934	-1.76854	0.452393
C	3.84441	-0.435297	0.794543
C	2.6709	0.225763	0.42651
C	1.6875	-0.483976	-0.321024
C	1.94939	-1.81649	-0.648367
C	3.13697	-2.47039	-0.286329
C	0.188148	1.43737	-0.06999
C	1.28169	2.23246	0.374486
C	1.24287	3.60694	0.440178
C	-1.06704	3.51624	-0.508186
H	4.58793	0.117681	1.36251
H	1.21517	-2.38355	-1.20763
C	3.35608	-3.90918	-0.683443
H	4.2495	-4.03038	-1.30859
H	3.49596	-4.55854	0.189706
H	2.50307	-4.29471	-1.24854
C	5.38811	-2.4266	0.877241
H	5.20865	-3.30103	1.51472
H	5.96768	-2.78142	0.01629
H	6.01819	-1.73111	1.43794
N	0.500681	0.175945	-0.706525
N	2.45981	1.55172	0.757256
H	3.1777	2.09697	1.20509
N	-0.949401	2.1513	-0.548543
O	-2.1308	4.10186	-0.857499
N	0.02218	4.1978	-0.03965
H	-0.037619	5.20328	-0.00406
O	2.16626	4.40052	0.885793
C	-0.432401	-0.451326	-1.62095
H	-0.994642	0.324422	-2.14408
H	0.118386	-1.00636	-2.38549
C	-1.43842	-1.40823	-0.97086
H	-0.921595	-2.26561	-0.525366
C	-2.30437	-0.736516	0.099795
C	-3.17295	-1.73483	0.852554
H	-2.51696	-2.38188	1.44955
C	-4.21873	-1.08663	1.74743
H	-3.7595	-0.600109	2.61161
H	-4.78088	-0.351056	1.17516
O	-2.31055	-1.83806	-2.05125
H	-3.01449	-2.40677	-1.64929
O	-3.87984	-2.55685	-0.121503
H	-4.66961	-2.93337	0.321633
O	-5.17868	-2.10407	2.14919
H	-1.6727	-0.205646	0.815869
O	-3.11399	0.281381	-0.55736
H	-3.41666	-0.099861	-1.41077
H	-4.8471	-2.62261	2.90682
H	-1.83159	1.65145	-0.675688

## Sheet: Sheet6
Input for computational calculations and excited states calculation of FMNhq obtained by TD-DFT calculations.
#p td=(50-50, nstates=25,root=1,full) cam-b3lyp/6-311++g(d,p) scrf=(solvent=water)
Atom	X	Y	Z
C	3.90618	-2.0707	0.45287
C	3.76904	-0.738831	0.820187
C	2.65131	0.010328	0.446485
C	1.61332	-0.577496	-0.30808
C	1.76782	-1.91974	-0.686374
C	2.88599	-2.66577	-0.325546
C	0.254046	1.3798	0.128053
C	1.50269	2.12152	0.432713
C	1.60927	3.53235	0.367036
C	-0.75842	3.58967	-0.374995
H	4.54931	-0.256506	1.40037
H	0.997577	-2.40415	-1.2718
C	2.99781	-4.10492	-0.755835
H	3.89667	-4.27398	-1.3593
H	3.06509	-4.77752	0.106649
H	2.133	-4.40736	-1.35031
C	5.12023	-2.858	0.870136
H	4.84779	-3.72691	1.47991
H	5.67133	-3.2398	0.003313
H	5.80491	-2.24067	1.45612
N	0.495096	0.192283	-0.652407
N	2.59603	1.38286	0.718429
H	3.44015	1.88063	0.977124
N	-0.814976	2.22676	-0.277586
O	-1.74985	4.27992	-0.693285
N	0.454827	4.19174	-0.067143
H	0.487022	5.19841	-0.130487
O	2.65186	4.17528	0.677581
C	-0.4896	-0.287141	-1.61511
H	-0.985798	0.578047	-2.05639
H	0.021624	-0.808889	-2.42658
C	-1.56774	-1.21588	-1.04302
H	-1.1289	-2.16747	-0.722945
C	-2.34854	-0.61608	0.132133
C	-3.30659	-1.62076	0.758443
H	-2.71502	-2.41856	1.22566
C	-4.25572	-1.00904	1.77953
H	-3.73113	-0.731356	2.69699
H	-4.73046	-0.127297	1.35303
O	-2.48832	-1.41922	-2.14556
H	-3.24496	-1.95926	-1.80253
O	-4.11915	-2.19893	-0.302978
H	-4.94273	-2.5432	0.104149
O	-5.32735	-1.9586	2.03717
H	-1.66364	-0.257653	0.903578
O	-3.05891	0.559736	-0.352201
H	-3.44813	0.331413	-1.22413
H	-5.059	-2.62489	2.69782
H	-1.75432	1.82001	-0.346872
