# Supplementary material for: Photo-excited extracellular electron transfer of electroactive microorganism triggers RAFT polymerization
Source: Nat Commun. 2025 Nov 21;16:10257. doi: 10.1038/s41467-025-65119-x (PMC12638906; doi:10.1038/s41467-025-65119-x)
Supplement: Supplementary file 6 — Source data 1 [file 41467_2025_65119_MOESM6_ESM.xlsx]

## Sheet: Figure 2b
Figure 2b
Fls+No light			RF+light			FMN+light
Chemical shift (ppm)			Chemical shift (ppm)			Chemical shift (ppm)
0.000486692	11.9803		0.000486692	-4.075		0.000173	-0.40358
0.000800283	11.987		0.000800283	-4.46403		0.000487	-0.88458
0.00111387	11.4672		0.00111387	-4.28066		0.0008	-1.28673
0.00142747	11.7514		0.00142747	-4.15355		0.001114	-1.42551
0.00174106	11.7151		0.00174106	-4.39103		0.001427	-1.09474
0.00205465	11.4219		0.00205465	-4.4327		0.001741	-0.78425
0.00236824	11.4166		0.00236824	-4.44849		0.002055	-0.75736
0.00268183	11.1106		0.00268183	-4.27242		0.002368	-1.01043
0.00299542	10.7931		0.00299542	-4.20947		0.002682	-0.69696
0.00330901	11.0216		0.00330901	-4.06571		0.002995	-0.14403
0.0036226	11.2895		0.0036226	-3.93776		0.003309	-0.22381
0.00393619	11.6166		0.00393619	-3.97444		0.003623	-0.15017
0.00424979	11.9133		0.00424979	-3.84793		0.003936	-0.3006
0.00456338	12.0131		0.00456338	-3.75213		0.00425	-0.54731
0.00487697	11.8307		0.00487697	-3.8101		0.004563	-0.45851
0.00519056	11.6985		0.00519056	-4.46859		0.004877	-0.53667
0.00550415	11.287		0.00550415	-4.65037		0.005191	-0.4458
0.00581774	9.8483		0.00581774	-4.55609		0.005504	-0.4605
0.00613133	9.07573		0.00613133	-4.11519		0.005818	-0.64942
0.00644492	9.10998		0.00644492	-3.15214		0.006131	-0.84074
0.00675851	8.78829		0.00675851	-2.69894		0.006445	-1.37178
0.0070721	8.52434		0.0070721	-2.62183		0.006759	-1.83177
0.0073857	9.21823		0.0073857	-2.82183		0.007072	-1.8406
0.00769929	10.6068		0.00769929	-3.07028		0.007386	-1.19825
0.00801288	11.3143		0.00801288	-3.26913		0.007699	-1.3426
0.00832647	11.5116		0.00832647	-3.93028		0.008013	-1.67017
0.00864006	11.6369		0.00864006	-4.20474		0.008326	-2.14598
0.00895365	11.471		0.00895365	-4.14606		0.00864	-2.24896
0.00926724	11.5092		0.00926724	-3.43325		0.008954	-2.10939
0.00958083	11.6457		0.00958083	-2.98982		0.009267	-2.27659
0.00989442	11.3295		0.00989442	-3.15636		0.009581	-2.15787
0.010208	11.1452		0.010208	-3.48752		0.009894	-1.90176
0.0105216	11.9351		0.0105216	-3.54087		0.010208	-1.66394
0.0108352	12.3844		0.0108352	-3.62619		0.010522	-1.67072
0.0111488	11.9118		0.0111488	-4.01423		0.010835	-1.45576
0.0114624	11.7374		0.0114624	-4.24099		0.011149	-0.8105
0.011776	11.813		0.011776	-4.00903		0.011462	-0.6188
0.0120896	11.5874		0.0120896	-3.9238		0.011776	-0.73221
0.0124032	10.7211		0.0124032	-3.92373		0.01209	-0.95165
0.0127167	10.1145		0.0127167	-3.67559		0.012403	-1.5107
0.0130303	9.35905		0.0130303	-3.73448		0.012717	-1.46908
0.0133439	9.77555		0.0133439	-3.94867		0.01303	-0.99172
0.0136575	11.2155		0.0136575	-4.0771		0.013344	-0.92596
0.0139711	11.9737		0.0139711	-4.18147		0.013658	-1.00117
0.0142847	12.1023		0.0142847	-4.07367		0.013971	-0.51858
0.0145983	11.8392		0.0145983	-3.80282		0.014285	-0.20861
0.0149119	11.3924		0.0149119	-3.55285		0.014598	-0.78776
0.0152255	10.7203		0.0152255	-3.81436		0.014912	-1.46649
0.0155391	10.4633		0.0155391	-4.25833		0.015225	-1.48068
0.0158527	10.9395		0.0158527	-4.25815		0.015539	-1.04164
0.0161662	12.0866		0.0161662	-4.25523		0.015853	-0.91391
0.0164798	13.3656		0.0164798	-3.90937		0.016166	-0.8417
0.0167934	13.4835		0.0167934	-3.62588		0.01648	-1.14903
0.017107	13.0922		0.017107	-3.74473		0.016793	-2.33097
0.0174206	12.7808		0.0174206	-3.95527		0.017107	-2.66019
0.0177342	12.8791		0.0177342	-3.94227		0.017421	-1.88254
0.0180478	12.9376		0.0180478	-3.9498		0.017734	-1.65894
0.0183614	12.5815		0.0183614	-4.04471		0.018048	-1.73317
0.018675	12.0427		0.018675	-4.20979		0.018361	-1.63673
0.0189886	11.0588		0.0189886	-4.27633		0.018675	-1.44142
0.0193022	9.86225		0.0193022	-4.28642		0.018989	-1.06523
0.0196157	9.54536		0.0196157	-4.09586		0.019302	-1.14293
0.0199293	9.81156		0.0199293	-3.75964		0.019616	-0.55141
0.0202429	10.0839		0.0202429	-4.06868		0.019929	-0.12758
0.0205565	10.5642		0.0205565	-4.7216		0.020243	-0.58598
0.0208701	11.4877		0.0208701	-5.05814		0.020557	-0.46621
0.0211837	11.6853		0.0211837	-4.97842		0.02087	-0.36976
0.0214973	10.9627		0.0214973	-4.70217		0.021184	-0.27031
0.0218109	10.8112		0.0218109	-4.4188		0.021497	-0.44629
0.0221245	10.8032		0.0221245	-4.1816		0.021811	-0.68073
0.0224381	10.7105		0.0224381	-4.3045		0.022124	-0.74461
0.0227517	10.3434		0.0227517	-4.51319		0.022438	-1.11825
0.0230652	10.4124		0.0230652	-4.46901		0.022752	-1.04266
0.0233788	10.3625		0.0233788	-4.28407		0.023065	-0.47378
0.0236924	9.90005		0.0236924	-4.21922		0.023379	-0.71489
0.024006	9.87912		0.024006	-4.08495		0.023692	-0.53756
0.0243196	10.2055		0.0243196	-4.04896		0.024006	-0.07064
0.0246332	10.6489		0.0246332	-4.13704		0.02432	-0.09678
0.0249468	10.2829		0.0249468	-4.27908		0.024633	-0.07117
0.0252604	10.0877		0.0252604	-4.88086		0.024947	-0.15568
0.025574	9.96488		0.025574	-5.2673		0.02526	-0.05471
0.0258876	10.409		0.0258876	-5.04705		0.025574	-0.24573
0.0262012	11.0757		0.0262012	-4.25164		0.025888	-1.26959
0.0265148	11.4616		0.0265148	-3.98793		0.026201	-1.52921
0.0268283	11.1965		0.0268283	-4.11695		0.026515	-1.2734
0.0271419	11.1906		0.0271419	-4.48432		0.026828	-0.94902
0.0274555	12.375		0.0274555	-4.95393		0.027142	-1.07315
0.0277691	13.2021		0.0277691	-5.45412		0.027456	-1.27402
0.0280827	13.0853		0.0280827	-5.56019		0.027769	-1.17979
0.0283963	12.5317		0.0283963	-4.95374		0.028083	-1.0635
0.0287099	11.8895		0.0287099	-4.88289		0.028396	-1.02409
0.0290235	11.5105		0.0290235	-4.92143		0.02871	-0.82711
0.0293371	11.0391		0.0293371	-4.94948		0.029023	-0.57632
0.0296507	11.1802		0.0296507	-5.06727		0.029337	-0.34248
0.0299643	11.5013		0.0299643	-4.87945		0.029651	-0.41813
0.0302778	11.2912		0.0302778	-4.42767		0.029964	-0.27352
0.0305914	10.9676		0.0305914	-3.93571		0.030278	0.310452
0.030905	10.8111		0.030905	-3.97837		0.030591	-0.00505
0.0312186	11.0993		0.0312186	-4.40764		0.030905	-0.77653
0.0315322	11.6296		0.0315322	-4.47801		0.031219	-0.65283
0.0318458	11.4174		0.0318458	-4.24214		0.031532	-0.3012
0.0321594	11.1459		0.0321594	-4.00349		0.031846	-0.25939
0.032473	10.9265		0.032473	-3.76832		0.032159	0.169578
0.0327866	11.1887		0.0327866	-3.7834		0.032473	0.075747
0.0331002	11.6761		0.0331002	-3.85081		0.032787	-0.66521
0.0334138	12.2962		0.0334138	-3.82959		0.0331	-1.25407
0.0337273	12.3972		0.0337273	-3.96617		0.033414	-1.13209
0.0340409	11.791		0.0340409	-4.0625		0.033727	-1.25087
0.0343545	11.8183		0.0343545	-3.94293		0.034041	-1.00346
0.0346681	11.8545		0.0346681	-3.84086		0.034355	-0.57966
0.0349817	11.6452		0.0349817	-4.09213		0.034668	-0.46671
0.0352953	11.7476		0.0352953	-5.13525		0.034982	-0.49167
0.0356089	11.4628		0.0356089	-5.0435		0.035295	-1.02399
0.0359225	11.4194		0.0359225	-4.60832		0.035609	-1.15553
0.0362361	11.0526		0.0362361	-4.21577		0.035922	-0.55082
0.0365497	10.5629		0.0365497	-3.94046		0.036236	-0.34761
0.0368633	10.656		0.0368633	-4.16403		0.03655	0.07237
0.0371768	11.1783		0.0371768	-4.38768		0.036863	0.570788
0.0374904	11.6075		0.0374904	-4.46579		0.037177	0.530756
0.037804	11.4299		0.037804	-4.54619		0.03749	0.337924
0.0381176	11.1729		0.0381176	-4.03438		0.037804	-0.03776
0.0384312	10.7843		0.0384312	-3.60853		0.038118	-0.05872
0.0387448	11.0391		0.0387448	-3.38051		0.038431	-0.31329
0.0390584	10.8323		0.0390584	-3.55044		0.038745	-1.09843
0.039372	10.3354		0.039372	-3.74076		0.039058	-1.14642
0.0396856	10.2914		0.0396856	-3.47571		0.039372	-0.6746
0.0399992	10.5956		0.0399992	-3.54168		0.039686	-0.87564
0.0403128	10.7487		0.0403128	-3.68968		0.039999	-0.8282
0.0406264	10.5805		0.0406264	-3.46399		0.040313	-0.24067
0.0409399	10.2142		0.0409399	-3.58443		0.040626	-0.06832
0.0412535	9.38819		0.0412535	-3.40765		0.04094	0.325097
0.0415671	9.41122		0.0415671	-3.14952		0.041254	0.655487
0.0418807	10.262		0.0418807	-3.48668		0.041567	0.355821
0.0421943	10.8099		0.0421943	-3.72822		0.041881	0.06776
0.0425079	10.9715		0.0425079	-3.57839		0.042194	0.270788
0.0428215	11.4311		0.0428215	-3.00702		0.042508	0.124255
0.0431351	11.2569		0.0431351	-2.75011		0.042821	-0.38996
0.0434487	10.7915		0.0434487	-2.97133		0.043135	-0.43829
0.0437623	10.661		0.0437623	-3.58479		0.043449	-0.16191
0.0440759	10.3787		0.0440759	-4.07744		0.043762	-0.45666
0.0443894	10.197		0.0443894	-4.41058		0.044076	-0.61445
0.044703	10.2344		0.044703	-4.21446		0.044389	-0.71627
0.0450166	10.5072		0.0450166	-3.85647		0.044703	-0.71905
0.0453302	10.3285		0.0453302	-3.18789		0.045017	-0.77333
0.0456438	9.92835		0.0456438	-2.69298		0.04533	-1.11815
0.0459574	9.4948		0.0459574	-3.16025		0.045644	-1.11571
0.046271	9.64847		0.046271	-3.9553		0.045957	-0.99377
0.0465846	10.5426		0.0465846	-4.16817		0.046271	-0.81408
0.0468982	12.1945		0.0468982	-4.00949		0.046585	-0.65448
0.0472118	12.8694		0.0472118	-3.95164		0.046898	-0.64338
0.0475254	12.5158		0.0475254	-3.79886		0.047212	-1.06541
0.0478389	11.7537		0.0478389	-3.60385		0.047525	-1.65273
0.0481525	11.7358		0.0481525	-3.4398		0.047839	-1.94134
0.0484661	12.6393		0.0484661	-3.29431		0.048153	-1.69546
0.0487797	13.0557		0.0487797	-2.91162		0.048466	-1.56099
0.0490933	12.7121		0.0490933	-2.92279		0.04878	-1.472
0.0494069	12.6983		0.0494069	-3.39949		0.049093	-1.12936
0.0497205	12.5778		0.0497205	-4.07535		0.049407	-0.69354
0.0500341	12.107		0.0500341	-4.37789		0.04972	-0.0377
0.0503477	11.7518		0.0503477	-3.98674		0.050034	-0.21177
0.0506613	11.8007		0.0506613	-3.55299		0.050348	-1.07328
0.0509749	12.6326		0.0509749	-3.47793		0.050661	-1.44857
0.0512884	12.7942		0.0512884	-3.56249		0.050975	-1.17097
0.051602	12.6476		0.051602	-3.68189		0.051288	-1.17609
0.0519156	11.9317		0.0519156	-3.99814		0.051602	-1.30695
0.0522292	11.4188		0.0522292	-4.35082		0.051916	-1.19835
0.0525428	10.9762		0.0525428	-4.32761		0.052229	-0.90521
0.0528564	10.6908		0.0528564	-3.64082		0.052543	-0.582
0.05317	10.7055		0.05317	-3.38933		0.052856	-0.50733
0.0534836	11.2682		0.0534836	-3.70127		0.05317	-0.13597
0.0537972	11.7019		0.0537972	-3.59588		0.053484	-0.17205
0.0541108	11.6685		0.0541108	-3.71307		0.053797	-0.63792
0.0544244	11.8274		0.0544244	-3.43811		0.054111	-0.5822
0.0547379	11.862		0.0547379	-3.20347		0.054424	-0.32997
0.0550515	12.2717		0.0550515	-3.03089		0.054738	-0.52707
0.0553651	12.2732		0.0553651	-2.78297		0.055052	-1.54114
0.0556787	12.0962		0.0556787	-2.75107		0.055365	-2.2044
0.0559923	12.261		0.0559923	-2.82965		0.055679	-2.21736
0.0563059	12.4891		0.0563059	-3.31814		0.055992	-2.18313
0.0566195	12.6365		0.0566195	-4.04414		0.056306	-2.51017
0.0569331	12.0573		0.0569331	-4.1692		0.056619	-2.57101
0.0572467	11.828		0.0572467	-3.87406		0.056933	-1.833
0.0575603	12.1898		0.0575603	-3.63667		0.057247	-1.16886
0.0578739	11.4038		0.0578739	-3.74901		0.05756	-0.64111
0.0581875	10.371		0.0581875	-3.74984		0.057874	-0.50062
0.058501	10.4032		0.058501	-3.77405		0.058187	-0.15523
0.0588146	11.0308		0.0588146	-3.80159		0.058501	-0.3698
0.0591282	11.0283		0.0591282	-3.73018		0.058815	-1.19334
0.0594418	11.2064		0.0594418	-3.95766		0.059128	-1.81632
0.0597554	11.467		0.0597554	-4.03404		0.059442	-1.63789
0.060069	11.7041		0.060069	-4.20168		0.059755	-1.22131
0.0603826	11.592		0.0603826	-4.02271		0.060069	-1.36174
0.0606962	11.7879		0.0606962	-3.77188		0.060383	-1.33155
0.0610098	12.0071		0.0610098	-3.62321		0.060696	-1.36454
0.0613234	12.3253		0.0613234	-3.27937		0.06101	-1.80386
0.061637	12.1788		0.061637	-2.56125		0.061323	-1.53586
0.0619505	12.2765		0.0619505	-2.12038		0.061637	-1.05287
0.0622641	12.7404		0.0622641	-2.3598		0.061951	-1.31668
0.0625777	12.8051		0.0625777	-3.11361		0.062264	-1.02266
0.0628913	12.4526		0.0628913	-3.26858		0.062578	-0.11921
0.0632049	11.7744		0.0632049	-3.04422		0.062891	-0.13741
0.0635185	10.6842		0.0635185	-3.29092		0.063205	-0.65768
0.0638321	10.5675		0.0638321	-3.71809		0.063518	-0.53679
0.0641457	10.9327		0.0641457	-3.39316		0.063832	-0.02423
0.0644593	11.2571		0.0644593	-3.10284		0.064146	0.559682
0.0647729	11.6873		0.0647729	-2.63264		0.064459	0.994969
0.0650865	12.0816		0.0650865	-2.19113		0.064773	1.64403
0.0654	12.7765		0.0654	-2.01584		0.065086	1.49149
0.0657136	13.7286		0.0657136	-1.73618		0.0654	1.22433
0.0660272	14.3059		0.0660272	-1.80374		0.065714	1.40051
0.0663408	13.9934		0.0663408	-1.43407		0.066027	1.77706
0.0666544	13.9039		0.0666544	-1.24516		0.066341	2.08193
0.066968	14.2286		0.066968	-0.822144		0.066654	2.14149
0.0672816	14.9731		0.0672816	-0.7923		0.066968	2.0762
0.0675952	15.5637		0.0675952	-0.812114		0.067282	2.34407
0.0679088	15.5223		0.0679088	-0.779702		0.067595	3.0581
0.0682224	15.3311		0.0682224	-0.900409		0.067909	2.89998
0.068536	14.895		0.068536	-1.26255		0.068222	1.77007
0.0688495	14.8015		0.0688495	-1.90937		0.068536	0.986823
0.0691631	14.3624		0.0691631	-2.25404		0.06885	0.744293
0.0694767	13.1351		0.0694767	-2.37828		0.069163	0.598813
0.0697903	12.3515		0.0697903	-2.83357		0.069477	0.28602
0.0701039	12.1731		0.0701039	-3.24225		0.06979	-0.05888
0.0704175	11.7496		0.0704175	-3.37944		0.070104	-0.75686
0.0707311	11.4093		0.0707311	-3.31365		0.070418	-0.96837
0.0710447	10.8971		0.0710447	-3.29592		0.070731	-1.22386
0.0713583	10.5946		0.0713583	-3.25739		0.071045	-1.84398
0.0716719	11.0123		0.0716719	-3.2404		0.071358	-1.32495
0.0719855	11.5195		0.0719855	-3.32939		0.071672	-0.36461
0.072299	11.8486		0.072299	-2.91664		0.071985	0.21972
0.0726126	11.5444		0.0726126	-2.81559		0.072299	0.593683
0.0729262	11.042		0.0729262	-3.22443		0.072613	0.357006
0.0732398	10.721		0.0732398	-3.37543		0.072926	-0.47614
0.0735534	10.2729		0.0735534	-2.89355		0.07324	-1.35521
0.073867	10.067		0.073867	-2.86549		0.073553	-1.63428
0.0741806	10.7532		0.0741806	-3.23361		0.073867	-1.67196
0.0744942	11.2548		0.0744942	-3.73824		0.074181	-1.4087
0.0748078	11.4354		0.0748078	-4.02073		0.074494	-0.99466
0.0751214	11.4469		0.0751214	-4.15282		0.074808	-0.41495
0.075435	11.113		0.075435	-4.0171		0.075121	-0.37837
0.0757486	11.4412		0.0757486	-3.6515		0.075435	-0.48439
0.0760621	11.8109		0.0760621	-3.43981		0.075749	-0.71226
0.0763757	11.6832		0.0763757	-3.4094		0.076062	-1.58598
0.0766893	11.0347		0.0766893	-3.51577		0.076376	-1.70895
0.0770029	10.2313		0.0770029	-3.71642		0.076689	-1.3123
0.0773165	9.87868		0.0773165	-3.5947		0.077003	-0.9084
0.0776301	10.4325		0.0776301	-3.84095		0.077317	-0.82321
0.0779437	11.1348		0.0779437	-4.45752		0.07763	-0.51778
0.0782573	11.5432		0.0782573	-4.45074		0.077944	-0.4897
0.0785709	11.4716		0.0785709	-4.50051		0.078257	-1.07167
0.0788845	11.1488		0.0788845	-4.6599		0.078571	-1.45601
0.0791981	11.3418		0.0791981	-4.64139		0.078884	-1.94776
0.0795116	11.8119		0.0795116	-4.40818		0.079198	-2.1217
0.0798252	11.9283		0.0798252	-4.17977		0.079512	-1.6674
0.0801388	11.7362		0.0801388	-3.49136		0.079825	-1.27667
0.0804524	11.7265		0.0804524	-3.19059		0.080139	-0.60131
0.080766	11.9337		0.080766	-3.33303		0.080452	-0.64665
0.0810796	11.2098		0.0810796	-3.58245		0.080766	-0.63999
0.0813932	10.8981		0.0813932	-3.3985		0.08108	-0.28821
0.0817068	11.5363		0.0817068	-3.24417		0.081393	-0.10837
0.0820204	12.0894		0.0820204	-3.28016		0.081707	-0.36451
0.082334	11.847		0.082334	-3.71645		0.08202	-0.6953
0.0826476	11.5616		0.0826476	-4.09179		0.082334	-1.19407
0.0829611	11.748		0.0829611	-4.55087		0.082648	-1.80643
0.0832747	11.3672		0.0832747	-4.73005		0.082961	-1.98154
0.0835883	10.396		0.0835883	-4.19852		0.083275	-1.75552
0.0839019	10.1044		0.0839019	-3.99009		0.083588	-1.34667
0.0842155	10.5433		0.0842155	-4.13758		0.083902	-1.59268
0.0845291	11.2817		0.0845291	-4.46954		0.084216	-2.1578
0.0848427	11.4469		0.0848427	-4.55468		0.084529	-1.98527
0.0851563	10.3958		0.0851563	-4.13918		0.084843	-1.75322
0.0854699	9.37304		0.0854699	-3.58822		0.085156	-1.81076
0.0857835	9.95798		0.0857835	-3.25471		0.08547	-2.31546
0.0860971	10.9328		0.0860971	-3.25052		0.085783	-2.7275
0.0864106	10.9541		0.0864106	-3.30691		0.086097	-3.01486
0.0867242	11.2859		0.0867242	-3.25698		0.086411	-2.55193
0.0870378	11.8886		0.0870378	-3.5097		0.086724	-2.07055
0.0873514	11.5519		0.0873514	-3.89989		0.087038	-1.90653
0.087665	10.7632		0.087665	-3.75309		0.087351	-1.87414
0.0879786	11.1003		0.0879786	-4.2146		0.087665	-2.08786
0.0882922	11.6676		0.0882922	-4.84211		0.087979	-2.14949
0.0886058	12.5609		0.0886058	-4.66196		0.088292	-1.60408
0.0889194	12.8901		0.0889194	-4.34339		0.088606	-1.0352
0.089233	12.4504		0.089233	-4.60801		0.088919	-1.05074
0.0895466	12.0696		0.0895466	-4.81143		0.089233	-1.57711
0.0898601	11.4771		0.0898601	-4.29047		0.089547	-1.98256
0.0901737	10.9979		0.0901737	-4.11395		0.08986	-2.25068
0.0904873	11.1361		0.0904873	-4.22563		0.090174	-1.44113
0.0908009	11.2669		0.0908009	-4.35383		0.090487	-0.75427
0.0911145	11.1186		0.0911145	-4.47942		0.090801	-0.89526
0.0914281	10.9459		0.0914281	-4.45893		0.091115	-1.42562
0.0917417	11.097		0.0917417	-4.45252		0.091428	-1.77756
0.0920553	11.4537		0.0920553	-4.15429		0.091742	-1.9196
0.0923689	11.3583		0.0923689	-3.85464		0.092055	-2.07612
0.0926825	11.4252		0.0926825	-3.83234		0.092369	-2.06242
0.0929961	11.4953		0.0929961	-3.89245		0.092682	-2.27816
0.0933097	11.3215		0.0933097	-4.287		0.092996	-1.97818
0.0936232	11.1874		0.0936232	-4.33315		0.09331	-1.38898
0.0939368	11.0531		0.0939368	-3.91463		0.093623	-0.88277
0.0942504	10.8069		0.0942504	-3.38977		0.093937	-0.56212
0.094564	10.3943		0.094564	-3.12395		0.09425	-0.17369
0.0948776	10.7036		0.0948776	-3.23208		0.094564	0.426994
0.0951912	10.9571		0.0951912	-3.46546		0.094878	0.446317
0.0955048	10.7602		0.0955048	-3.87014		0.095191	-0.24285
0.0958184	10.5242		0.0958184	-3.99879		0.095505	-0.43305
0.096132	11.0448		0.096132	-3.83029		0.095818	-0.68399
0.0964456	11.3806		0.0964456	-3.55523		0.096132	-1.09584
0.0967592	11.2424		0.0967592	-3.32758		0.096446	-1.0367
0.0970727	11.1068		0.0970727	-3.5646		0.096759	-1.05582
0.0973863	11.1336		0.0973863	-3.85285		0.097073	-1.23914
0.0976999	11.4419		0.0976999	-3.74312		0.097386	-1.62681
0.0980135	11.5785		0.0980135	-3.35283		0.0977	-1.82575
0.0983271	12.0584		0.0983271	-3.39612		0.098014	-1.91754
0.0986407	11.5975		0.0986407	-3.6229		0.098327	-1.68246
0.0989543	10.5051		0.0989543	-3.63663		0.098641	-1.8117
0.0992679	10.0658		0.0992679	-3.53733		0.098954	-1.7684
0.0995815	10.3785		0.0995815	-3.4532		0.099268	-1.41841
0.0998951	10.1497		0.0998951	-3.27195		0.099581	-1.26208
0.100209	9.5557		0.100209	-3.56961		0.099895	-1.22693
0.100522	9.68542		0.100522	-3.73096		0.100209	-1.47309
0.100836	10.3335		0.100836	-3.22131		0.100522	-1.47126
0.101149	10.6869		0.101149	-2.9717		0.100836	-1.50932
0.101463	10.8356		0.101463	-2.99508		0.101149	-1.3027
0.101777	11.0009		0.101777	-3.48191		0.101463	-0.75826
0.10209	10.6338		0.10209	-4.12933		0.101777	-0.61662
0.102404	10.022		0.102404	-3.78843		0.10209	-0.82056
0.102717	9.63832		0.102717	-3.47197		0.102404	-0.89845
0.103031	9.97692		0.103031	-3.81994		0.102717	-1.18508
0.103345	10.4204		0.103345	-3.89505		0.103031	-1.17198
0.103658	10.6715		0.103658	-4.04608		0.103345	-0.89533
0.103972	10.4936		0.103972	-4.31577		0.103658	-0.7541
0.104285	10.3724		0.104285	-3.97229		0.103972	-1.18969
0.104599	10.341		0.104599	-3.67212		0.104285	-1.35141
0.104913	10.7994		0.104913	-3.90843		0.104599	-1.07446
0.105226	10.9604		0.105226	-4.25444		0.104913	-1.32595
0.10554	11.0933		0.10554	-4.66484		0.105226	-1.85066
0.105853	11.8625		0.105853	-4.94311		0.10554	-1.01714
0.106167	12.5783		0.106167	-5.13309		0.105853	-0.2777
0.10648	12.4018		0.10648	-5.01795		0.106167	-0.44119
0.106794	11.521		0.106794	-4.84768		0.10648	-0.36226
0.107108	11.0461		0.107108	-4.6128		0.106794	-0.4714
0.107421	11.413		0.107421	-4.11137		0.107108	-1.03006
0.107735	11.429		0.107735	-3.54341		0.107421	-1.71259
0.108048	11.4006		0.108048	-3.05606		0.107735	-2.04718
0.108362	12.0529		0.108362	-3.40683		0.108048	-1.79666
0.108676	12.5385		0.108676	-3.94563		0.108362	-1.15358
0.108989	12.3679		0.108989	-4.40328		0.108676	-0.44598
0.109303	11.8611		0.109303	-4.7703		0.108989	-0.35564
0.109616	11.1111		0.109616	-4.52859		0.109303	-0.43814
0.10993	10.9547		0.10993	-3.89924		0.109616	-0.09588
0.110244	10.903		0.110244	-4.00457		0.10993	-0.34437
0.110557	10.6266		0.110557	-4.42225		0.110244	-0.9735
0.110871	10.6704		0.110871	-4.33672		0.110557	-1.32894
0.111184	10.874		0.111184	-4.10714		0.110871	-1.34914
0.111498	10.1275		0.111498	-4.04752		0.111184	-1.17409
0.111812	9.27663		0.111812	-4.31069		0.111498	-0.88967
0.112125	9.64174		0.112125	-4.25091		0.111812	-1.18676
0.112439	10.1475		0.112439	-4.40986		0.112125	-1.77565
0.112752	10.356		0.112752	-4.66613		0.112439	-2.06867
0.113066	10.4949		0.113066	-4.41171		0.112752	-1.84088
0.113379	10.8699		0.113379	-4.42273		0.113066	-1.38968
0.113693	10.5949		0.113693	-4.31324		0.113379	-0.8556
0.114007	10.7004		0.114007	-4.18884		0.113693	-0.50262
0.11432	10.6343		0.11432	-4.07741		0.114007	-0.48633
0.114634	11.0167		0.114634	-3.98462		0.11432	-0.74101
0.114947	11.7989		0.114947	-3.83429		0.114634	-0.71619
0.115261	11.7059		0.115261	-3.7069		0.114947	-0.82425
0.115575	11.7134		0.115575	-3.92311		0.115261	-0.64428
0.115888	10.8818		0.115888	-4.14751		0.115575	-0.34136
0.116202	10.7334		0.116202	-4.13284		0.115888	-0.69567
0.116515	10.929		0.116515	-3.85482		0.116202	-0.96425
0.116829	11.1429		0.116829	-3.45012		0.116515	-1.13686
0.117143	11.4331		0.117143	-3.42544		0.116829	-1.03811
0.117456	11.4943		0.117456	-3.11321		0.117143	-0.77365
0.11777	11.5729		0.11777	-2.60505		0.117456	-0.51074
0.118083	11.8177		0.118083	-2.73975		0.11777	-0.12619
0.118397	12.3693		0.118397	-3.23254		0.118083	-0.21325
0.118711	13.1712		0.118711	-3.68695		0.118397	-0.30951
0.119024	13.4749		0.119024	-3.59005		0.118711	-0.17504
0.119338	13.2777		0.119338	-3.5198		0.119024	-0.20748
0.119651	13.46		0.119651	-3.60365		0.119338	-0.23177
0.119965	13.8161		0.119965	-3.93148		0.119651	-0.50636
0.120278	13.3137		0.120278	-4.1417		0.119965	-0.95897
0.120592	12.0294		0.120592	-4.09527		0.120278	-1.72226
0.120906	11.0138		0.120906	-4.13693		0.120592	-1.99301
0.121219	10.5845		0.121219	-4.53132		0.120906	-1.64093
0.121533	10.7124		0.121533	-4.85888		0.121219	-1.21123
0.121846	11.4344		0.121846	-4.52458		0.121533	-0.99769
0.12216	11.7067		0.12216	-4.23925		0.121846	-0.44083
0.122474	11.3775		0.122474	-4.04565		0.12216	0.340725
0.122787	11.9635		0.122787	-4.04534		0.122474	0.179343
0.123101	12.1974		0.123101	-3.92351		0.122787	-0.12941
0.123414	11.4865		0.123414	-3.56875		0.123101	-0.19459
0.123728	11.39		0.123728	-3.29779		0.123414	-0.45409
0.124042	11.3839		0.124042	-3.17699		0.123728	-1.03063
0.124355	11.5797		0.124355	-3.12294		0.124042	-1.55682
0.124669	11.8977		0.124669	-3.05678		0.124355	-1.05059
0.124982	11.8283		0.124982	-3.5603		0.124669	-0.37924
0.125296	11.6787		0.125296	-4.30081		0.124982	-0.0744
0.12561	12.0169		0.12561	-3.91849		0.125296	-0.4323
0.125923	12.002		0.125923	-3.66411		0.12561	-0.87766
0.126237	11.66		0.126237	-3.45333		0.125923	-0.69338
0.12655	11.4345		0.12655	-3.73497		0.126237	-0.13157
0.126864	11.2136		0.126864	-3.7382		0.12655	-0.16244
0.127177	11.6128		0.127177	-3.53114		0.126864	-0.77625
0.127491	11.3537		0.127491	-3.49539		0.127177	-0.86008
0.127805	10.6864		0.127805	-3.51443		0.127491	-0.59034
0.128118	10.686		0.128118	-3.42373		0.127805	-0.88092
0.128432	11.4365		0.128432	-3.52945		0.128118	-1.22008
0.128745	12.2701		0.128745	-3.92124		0.128432	-1.23071
0.129059	11.4801		0.129059	-3.98378		0.128745	-0.649
0.129373	10.6288		0.129373	-4.23117		0.129059	0.069257
0.129686	10.6217		0.129686	-4.41324		0.129373	0.297657
0.13	10.8826		0.13	-4.9322		0.129686	0.082957
0.130313	11.0539		0.130313	-5.41907		0.13	-0.15681
0.130627	11.2149		0.130627	-5.01479		0.130313	-0.45962
0.130941	11.3153		0.130941	-4.41528		0.130627	-0.76142
0.131254	11.1777		0.131254	-4.21285		0.130941	-0.85428
0.131568	10.8805		0.131568	-4.16948		0.131254	-0.85499
0.131881	11.1365		0.131881	-4.39219		0.131568	-0.9612
0.132195	11.0257		0.132195	-4.30552		0.131881	-0.92055
0.132509	10.6552		0.132509	-4.3872		0.132195	-1.11295
0.132822	10.6507		0.132822	-4.35774		0.132509	-0.87404
0.133136	10.7608		0.133136	-3.96616		0.132822	-0.94122
0.133449	10.7852		0.133449	-3.80239		0.133136	-1.49438
0.133763	10.7187		0.133763	-3.97455		0.133449	-1.98436
0.134076	11.0758		0.134076	-4.18381		0.133763	-1.70561
0.13439	11.3734		0.13439	-4.10148		0.134076	-1.10954
0.134704	11.8175		0.134704	-3.90187		0.13439	-0.45852
0.135017	12.3978		0.135017	-3.8227		0.134704	-0.57592
0.135331	13.0378		0.135331	-3.72164		0.135017	-0.93211
0.135644	13.3907		0.135644	-3.60223		0.135331	-0.94943
0.135958	12.9435		0.135958	-3.95935		0.135644	-1.26301
0.136272	12.3418		0.136272	-4.11605		0.135958	-1.01032
0.136585	11.6461		0.136585	-4.17031		0.136272	-0.84104
0.136899	11.168		0.136899	-3.88465		0.136585	-0.87196
0.137212	11.2277		0.137212	-3.80689		0.136899	-0.91152
0.137526	11.2334		0.137526	-4.01233		0.137212	-0.65379
0.13784	11.2363		0.13784	-3.93005		0.137526	-0.68545
0.138153	11.2704		0.138153	-3.75319		0.13784	-0.24878
0.138467	11.1471		0.138467	-3.60229		0.138153	0.588587
0.13878	10.6123		0.13878	-3.62039		0.138467	0.791854
0.139094	9.89591		0.139094	-3.6506		0.13878	0.587893
0.139408	9.67483		0.139408	-3.51418		0.139094	0.360123
0.139721	10.155		0.139721	-3.35202		0.139408	0.705502
0.140035	10.0175		0.140035	-3.11593		0.139721	1.00642
0.140348	9.44002		0.140348	-3.31044		0.140035	0.66499
0.140662	9.42578		0.140662	-3.63311		0.140348	0.568194
0.140975	10.1636		0.140975	-3.69709		0.140662	0.902739
0.141289	11.3646		0.141289	-3.72014		0.140975	0.554559
0.141603	11.443		0.141603	-3.71869		0.141289	-0.56751
0.141916	11.3754		0.141916	-3.5818		0.141603	-1.30704
0.14223	11.162		0.14223	-3.66156		0.141916	-1.4968
0.142543	11.2672		0.142543	-3.66717		0.14223	-1.41634
0.142857	11.4497		0.142857	-3.47064		0.142543	-1.7136
0.143171	11.5996		0.143171	-3.58098		0.142857	-1.48634
0.143484	12.1226		0.143484	-3.39501		0.143171	-1.3
0.143798	12.0512		0.143798	-2.88596		0.143484	-0.79216
0.144111	11.6281		0.144111	-2.47474		0.143798	-0.16595
0.144425	11.3297		0.144425	-2.7454		0.144111	0.337033
0.144739	11.3467		0.144739	-3.14442		0.144425	0.112956
0.145052	11.3485		0.145052	-3.49499		0.144739	-0.26749
0.145366	11.3826		0.145366	-3.55576		0.145052	-0.31646
0.145679	10.7456		0.145679	-3.66984		0.145366	-0.0651
0.145993	10.4857		0.145993	-3.78816		0.145679	0.382172
0.146307	10.3706		0.146307	-3.94983		0.145993	0.670001
0.14662	9.91385		0.14662	-3.83682		0.146307	0.093927
0.146934	10.1517		0.146934	-4.08554		0.14662	-0.50763
0.147247	10.7356		0.147247	-4.36031		0.146934	-0.64194
0.147561	11.468		0.147561	-4.29146		0.147247	-0.9909
0.147874	11.9057		0.147874	-4.15887		0.147561	-1.25954
0.148188	11.5892		0.148188	-3.88657		0.147874	-1.36018
0.148502	11.3915		0.148502	-3.50442		0.148188	-1.24545
0.148815	11.6086		0.148815	-2.87575		0.148502	-1.16194
0.149129	11.343		0.149129	-2.71968		0.148815	-1.16974
0.149442	11.2036		0.149442	-2.89235		0.149129	-1.60059
0.149756	11.3049		0.149756	-2.91163		0.149442	-2.07322
0.15007	11.0316		0.15007	-3.09457		0.149756	-1.8072
0.150383	10.9159		0.150383	-3.51129		0.15007	-0.79307
0.150697	10.5764		0.150697	-3.60162		0.150383	-0.01783
0.15101	10.8994		0.15101	-3.35955		0.150697	-0.43264
0.151324	11.5582		0.151324	-3.48749		0.15101	-0.92585
0.151638	11.7576		0.151638	-3.54562		0.151324	-0.73147
0.151951	12.2208		0.151951	-3.89207		0.151638	-0.6573
0.152265	12.2545		0.152265	-4.38422		0.151951	-0.77522
0.152578	11.7248		0.152578	-4.14547		0.152265	-1.00626
0.152892	11.49		0.152892	-3.81301		0.152578	-1.10373
0.153206	11.2411		0.153206	-3.66669		0.152892	-0.94674
0.153519	10.5447		0.153519	-4.02521		0.153206	-1.14952
0.153833	10.3952		0.153833	-4.46719		0.153519	-1.14769
0.154146	10.626		0.154146	-4.40741		0.153833	-1.56339
0.15446	11.012		0.15446	-4.48258		0.154146	-2.20006
0.154774	11.0348		0.154774	-4.35507		0.15446	-2.32621
0.155087	10.9794		0.155087	-3.94		0.154774	-2.04239
0.155401	11.2845		0.155401	-3.9556		0.155087	-1.02111
0.155714	11.3282		0.155714	-4.4951		0.155401	-1.07429
0.156028	11.1337		0.156028	-4.52988		0.155714	-1.10549
0.156341	10.9337		0.156341	-4.12694		0.156028	-1.01862
0.156655	11.0879		0.156655	-3.82781		0.156341	-1.81323
0.156969	11.0014		0.156969	-3.94602		0.156655	-1.99739
0.157282	11.0224		0.157282	-3.87531		0.156969	-1.14231
0.157596	10.9453		0.157596	-4.11624		0.157282	-1.02474
0.157909	10.4126		0.157909	-4.34059		0.157596	-1.20819
0.158223	9.88101		0.158223	-4.0482		0.157909	-1.25703
0.158537	10.1766		0.158537	-4.07073		0.158223	-1.16305
0.15885	11.2872		0.15885	-3.75218		0.158537	-0.72275
0.159164	11.9391		0.159164	-3.16973		0.15885	-0.90814
0.159477	11.9153		0.159477	-3.16116		0.159164	-1.28014
0.159791	11.0325		0.159791	-3.76773		0.159477	-1.22718
0.160105	10.3975		0.160105	-4.34261		0.159791	-1.15915
0.160418	10.6625		0.160418	-4.54038		0.160105	-0.63759
0.160732	11.3504		0.160732	-4.60738		0.160418	-0.36764
0.161045	12.278		0.161045	-4.60375		0.160732	-0.1549
0.161359	12.4435		0.161359	-4.09458		0.161045	-0.64165
0.161673	12.2815		0.161673	-3.4224		0.161359	-1.278
0.161986	12.8006		0.161986	-2.7216		0.161673	-1.75415
0.1623	13.0308		0.1623	-2.82318		0.161986	-1.49261
0.162613	12.9155		0.162613	-3.26781		0.1623	-1.33629
0.162927	13.1503		0.162927	-3.58637		0.162613	-1.96666
0.16324	13.088		0.16324	-3.95896		0.162927	-1.65602
0.163554	12.6943		0.163554	-4.1679		0.16324	-0.95886
0.163868	12.3746		0.163868	-4.18253		0.163554	-1.21034
0.164181	12.5099		0.164181	-4.08692		0.163868	-1.15326
0.164495	12.469		0.164495	-4.18444		0.164181	-0.95105
0.164808	12.0144		0.164808	-3.95358		0.164495	-1.43265
0.165122	11.6738		0.165122	-3.95569		0.164808	-1.59078
0.165436	11.695		0.165436	-3.84118		0.165122	-1.22212
0.165749	11.6814		0.165749	-3.73159		0.165436	-0.68805
0.166063	11.6566		0.166063	-4.26184		0.165749	-0.79504
0.166376	11.3858		0.166376	-4.72246		0.166063	-1.35049
0.16669	11.8597		0.16669	-4.95348		0.166376	-1.3634
0.167004	12.2499		0.167004	-4.85004		0.16669	-1.40782
0.167317	12.245		0.167317	-4.67267		0.167004	-1.08998
0.167631	12.3134		0.167631	-4.57909		0.167317	-0.45166
0.167944	12.0853		0.167944	-4.01872		0.167631	-0.37092
0.168258	11.502		0.168258	-3.82978		0.167944	-0.76058
0.168572	11.3214		0.168572	-3.82985		0.168258	-0.63041
0.168885	11.568		0.168885	-3.62924		0.168572	-0.53734
0.169199	12.0927		0.169199	-3.78642		0.168885	-0.72928
0.169512	12.4159		0.169512	-4.15503		0.169199	-0.72263
0.169826	12.2303		0.169826	-4.70732		0.169512	-0.96485
0.170139	11.8925		0.170139	-5.22244		0.169826	-1.00165
0.170453	11.4743		0.170453	-5.24845		0.170139	-1.06224
0.170767	11.6621		0.170767	-4.83084		0.170453	-1.3074
0.17108	11.4844		0.17108	-4.76534		0.170767	-0.96641
0.171394	11.6639		0.171394	-4.50783		0.17108	-0.21186
0.171707	12.0102		0.171707	-4.09035		0.171394	0.391252
0.172021	11.6952		0.172021	-3.92342		0.171707	0.278868
0.172335	11.1606		0.172335	-3.68834		0.172021	-0.37157
0.172648	11.3427		0.172648	-3.57791		0.172335	-1.07618
0.172962	11.6445		0.172962	-3.58439		0.172648	-1.10746
0.173275	11.6605		0.173275	-3.6733		0.172962	-0.28393
0.173589	12.1503		0.173589	-3.33823		0.173275	-0.42501
0.173903	12.5496		0.173903	-3.12951		0.173589	-0.62984
0.174216	12.2931		0.174216	-3.34506		0.173903	0.018515
0.17453	11.8708		0.17453	-3.5125		0.174216	0.814935
0.174843	11.3165		0.174843	-3.24246		0.17453	1.70229
0.175157	11.1176		0.175157	-3.2028		0.174843	1.73548
0.175471	11.7331		0.175471	-3.67305		0.175157	0.906469
0.175784	11.9638		0.175784	-4.02959		0.175471	0.190567
0.176098	11.7807		0.176098	-4.16887		0.175784	-0.39083
0.176411	11.4757		0.176411	-4.19017		0.176098	-0.7985
0.176725	11.4783		0.176725	-4.00857		0.176411	-1.19441
0.177038	11.8932		0.177038	-3.88504		0.176725	-1.1651
0.177352	11.8796		0.177352	-3.93649		0.177038	-0.6552
0.177666	11.4872		0.177666	-3.68469		0.177352	-0.40389
0.177979	11.9752		0.177979	-3.60778		0.177666	0.147622
0.178293	12.2775		0.178293	-3.90885		0.177979	0.084628
0.178606	11.8474		0.178606	-4.01226		0.178293	-0.45478
0.17892	11.1355		0.17892	-3.94598		0.178606	-0.54655
0.179234	10.9842		0.179234	-3.90198		0.17892	-0.11516
0.179547	11.356		0.179547	-3.78288		0.179234	0.294529
0.179861	11.2823		0.179861	-3.82005		0.179547	0.491059
0.180174	10.8014		0.180174	-3.81413		0.179861	0.328595
0.180488	10.1648		0.180488	-3.64474		0.180174	-0.0897
0.180802	10.4134		0.180802	-3.53252		0.180488	0.344296
0.181115	11.1276		0.181115	-3.38914		0.180802	0.114748
0.181429	10.7916		0.181429	-2.92256		0.181115	0.475516
0.181742	10.2849		0.181742	-2.93265		0.181429	0.559511
0.182056	9.72935		0.182056	-3.0652		0.181742	0.285319
0.18237	10.2675		0.18237	-2.80862		0.182056	0.264751
0.182683	10.4172		0.182683	-2.41861		0.18237	-0.17953
0.182997	10.2934		0.182997	-2.47567		0.182683	-0.50655
0.18331	10.3888		0.18331	-2.85066		0.182997	-0.65349
0.183624	10.0378		0.183624	-3.13801		0.18331	-0.58647
0.183937	10.4862		0.183937	-3.40549		0.183624	-0.74286
0.184251	11.6188		0.184251	-3.60122		0.183937	-0.66785
0.184565	12.4887		0.184565	-3.48134		0.184251	-0.61928
0.184878	12.538		0.184878	-3.42854		0.184565	-0.82363
0.185192	12.8717		0.185192	-3.78038		0.184878	-1.17828
0.185505	12.128		0.185505	-3.74583		0.185192	-1.49126
0.185819	11.3359		0.185819	-3.38686		0.185505	-0.833
0.186133	11.885		0.186133	-3.37745		0.185819	-0.16334
0.186446	12.0049		0.186446	-3.11861		0.186133	-0.36889
0.18676	12.4737		0.18676	-2.93489		0.186446	-0.68215
0.187073	12.8947		0.187073	-3.20284		0.18676	-0.65866
0.187387	12.4726		0.187387	-3.39448		0.187073	-0.67657
0.187701	11.3993		0.187701	-3.24704		0.187387	-1.22266
0.188014	10.5266		0.188014	-3.1124		0.187701	-1.11922
0.188328	10.6986		0.188328	-3.46888		0.188014	-0.63215
0.188641	10.8782		0.188641	-3.68264		0.188328	-0.23894
0.188955	11.176		0.188955	-3.63257		0.188641	-0.44157
0.189269	11.6974		0.189269	-3.70597		0.188955	-0.43573
0.189582	12.0407		0.189582	-3.61057		0.189269	-0.0936
0.189896	12.0123		0.189896	-3.71491		0.189582	0.253603
0.190209	11.6712		0.190209	-3.95467		0.189896	0.084798
0.190523	11.8181		0.190523	-3.4632		0.190209	-0.61568
0.190836	11.4588		0.190836	-3.03383		0.190523	-1.02543
0.19115	10.9193		0.19115	-3.44722		0.190836	-0.5491
0.191464	11.1275		0.191464	-3.67828		0.19115	0.099236
0.191777	11.3382		0.191777	-3.29548		0.191464	0.19181
0.192091	10.9653		0.192091	-3.16529		0.191777	0.173055
0.192404	11.6494		0.192404	-3.13615		0.192091	0.072492
0.192718	12.3836		0.192718	-3.02608		0.192404	-0.04926
0.193032	12.0663		0.193032	-3.07476		0.192718	-0.0997
0.193345	11.4643		0.193345	-3.17199		0.193032	-0.06838
0.193659	11.2775		0.193659	-3.35533		0.193345	0.133408
0.193972	11.5156		0.193972	-3.35794		0.193659	0.626744
0.194286	11.4098		0.194286	-2.71886		0.193972	0.414117
0.1946	11.1298		0.1946	-2.49477		0.194286	-0.16803
0.194913	10.9092		0.194913	-3.37428		0.1946	-0.54389
0.195227	10.8913		0.195227	-3.52443		0.194913	-0.49084
0.19554	10.318		0.19554	-3.21459		0.195227	-0.41164
0.195854	10.3935		0.195854	-3.3268		0.19554	-0.87664
0.196168	11.6734		0.196168	-3.78341		0.195854	-0.68764
0.196481	12.1758		0.196481	-4.2116		0.196168	-0.16536
0.196795	12.1335		0.196795	-4.10733		0.196481	-0.07106
0.197108	12.0234		0.197108	-4.10657		0.196795	-0.24982
0.197422	12.1823		0.197422	-3.51523		0.197108	-0.20022
0.197735	12.0445		0.197735	-3.16497		0.197422	-0.41199
0.198049	12.0074		0.198049	-3.3338		0.197735	-1.04966
0.198363	11.7864		0.198363	-3.65982		0.198049	-1.11651
0.198676	10.9334		0.198676	-3.61346		0.198363	-0.87962
0.19899	11.1685		0.19899	-3.51305		0.198676	-0.63702
0.199303	11.5647		0.199303	-3.23547		0.19899	-0.21285
0.199617	11.5862		0.199617	-3.28428		0.199303	-0.12523
0.199931	12.0059		0.199931	-3.41648		0.199617	-0.1452
0.200244	12.2097		0.200244	-3.96992		0.199931	-0.52179
0.200558	12.0692		0.200558	-4.27176		0.200244	-0.53754
0.200871	12.526		0.200871	-4.48169		0.200558	-0.4287
0.201185	12.8127		0.201185	-4.94202		0.200871	-0.64195
0.201499	12.0742		0.201499	-4.96693		0.201185	-0.49451
0.201812	11.4929		0.201812	-4.54552		0.201499	-0.22708
0.202126	11.8854		0.202126	-4.20879		0.201812	-0.44149
0.202439	12.0501		0.202439	-4.13889		0.202126	-0.73154
0.202753	12.0809		0.202753	-3.72114		0.202439	-0.14235
0.203067	12.0697		0.203067	-3.77625		0.202753	-0.0217
0.20338	11.9431		0.20338	-3.77467		0.203067	0.295196
0.203694	11.8348		0.203694	-3.76069		0.20338	0.149273
0.204007	12.1589		0.204007	-3.76563		0.203694	0.002534
0.204321	11.9065		0.204321	-3.5399		0.204007	0.11009
0.204634	11.7137		0.204634	-2.91164		0.204321	-0.13768
0.204948	11.9947		0.204948	-2.86894		0.204634	-0.7366
0.205262	12.1264		0.205262	-3.46758		0.204948	-0.97352
0.205575	12.0754		0.205575	-3.64112		0.205262	-0.53977
0.205889	12.0957		0.205889	-3.59562		0.205575	-0.19201
0.206202	11.3484		0.206202	-3.79296		0.205889	0.012171
0.206516	11.0118		0.206516	-3.90998		0.206202	0.0413
0.20683	11.4442		0.20683	-4.13815		0.206516	-0.24605
0.207143	11.4632		0.207143	-3.76006		0.20683	-0.45149
0.207457	11.0559		0.207457	-3.42754		0.207143	-0.2782
0.20777	11.149		0.20777	-3.30309		0.207457	-0.07808
0.208084	11.3564		0.208084	-3.44834		0.20777	-0.42043
0.208398	11.3079		0.208398	-3.70125		0.208084	-0.98637
0.208711	10.1786		0.208711	-3.48603		0.208398	-0.38495
0.209025	9.29963		0.209025	-3.69398		0.208711	0.291355
0.209338	10.0816		0.209338	-4.37102		0.209025	0.129921
0.209652	10.2559		0.209652	-4.72735		0.209338	-0.3208
0.209966	10.5719		0.209966	-4.29334		0.209652	-0.65927
0.210279	10.9913		0.210279	-4.16623		0.209966	-1.09642
0.210593	10.9165		0.210593	-4.49452		0.210279	-1.23455
0.210906	10.6419		0.210906	-4.70377		0.210593	-1.27543
0.21122	10.574		0.21122	-4.45802		0.210906	-0.98529
0.211533	11.0965		0.211533	-4.05696		0.21122	-0.86922
0.211847	11.6424		0.211847	-4.08797		0.211533	-0.69082
0.212161	10.7719		0.212161	-4.10826		0.211847	-0.11568
0.212474	10.5753		0.212474	-3.99441		0.212161	0.074092
0.212788	11.3292		0.212788	-4.06133		0.212474	-0.01265
0.213101	12.0772		0.213101	-4.02694		0.212788	0.111105
0.213415	12.2046		0.213415	-3.9528		0.213101	0.123665
0.213729	11.7691		0.213729	-3.92244		0.213415	-0.40138
0.214042	11.6444		0.214042	-4.11395		0.213729	-0.88088
0.214356	11.8518		0.214356	-4.08045		0.214042	-0.56881
0.214669	12.1056		0.214669	-3.94023		0.214356	-0.44175
0.214983	11.6429		0.214983	-4.04727		0.214669	-0.73206
0.215297	11.104		0.215297	-3.99069		0.214983	-0.41172
0.21561	11.0082		0.21561	-4.05752		0.215297	0.082569
0.215924	10.634		0.215924	-4.38677		0.21561	0.44902
0.216237	11.2265		0.216237	-4.48884		0.215924	0.617898
0.216551	11.4777		0.216551	-4.17704		0.216237	0.218924
0.216865	11.1679		0.216865	-3.98022		0.216551	-0.17806
0.217178	10.9151		0.217178	-3.85499		0.216865	0.243812
0.217492	11.1596		0.217492	-3.71737		0.217178	0.211742
0.217805	11.7219		0.217805	-3.71316		0.217492	-0.783
0.218119	11.5423		0.218119	-4.00978		0.217805	-1.35852
0.218432	11.3362		0.218432	-3.96094		0.218119	-1.52435
0.218746	12.2223		0.218746	-3.84653		0.218432	-1.28945
0.21906	12.3312		0.21906	-4.01761		0.218746	-1.03358
0.219373	11.984		0.219373	-4.2268		0.21906	-0.94298
0.219687	12.2742		0.219687	-4.34484		0.219373	-0.95001
0.22	12.2763		0.22	-4.11156		0.219687	-0.72922
0.220314	11.7546		0.220314	-3.41874		0.22	0.005898
0.220628	11.3462		0.220628	-3.35505		0.220314	-0.16814
0.220941	11.2766		0.220941	-3.49493		0.220628	-0.35167
0.221255	11.2247		0.221255	-3.58023		0.220941	-0.38129
0.221568	12.1177		0.221568	-3.59174		0.221255	-0.83679
0.221882	12.455		0.221882	-3.53949		0.221568	-1.29452
0.222196	11.5876		0.222196	-3.42963		0.221882	-1.26963
0.222509	10.8356		0.222509	-3.3165		0.222196	-0.6633
0.222823	10.6826		0.222823	-3.44561		0.222509	-0.48917
0.223136	10.596		0.223136	-3.55376		0.222823	-1.08377
0.22345	10.7606		0.22345	-3.60474		0.223136	-1.51402
0.223764	10.6138		0.223764	-3.80348		0.22345	-1.26628
0.224077	10.5867		0.224077	-3.29171		0.223764	-1.60778
0.224391	10.6292		0.224391	-2.95254		0.224077	-2.23891
0.224704	11.1517		0.224704	-3.11296		0.224391	-2.3191
0.225018	11.0286		0.225018	-3.4374		0.224704	-1.56263
0.225331	11.1192		0.225331	-3.53551		0.225018	-0.66779
0.225645	10.8005		0.225645	-3.40753		0.225331	0.077223
0.225959	10.5452		0.225959	-3.80782		0.225645	-0.31119
0.226272	10.3928		0.226272	-3.91554		0.225959	-0.51085
0.226586	10.4339		0.226586	-4.13752		0.226272	-0.49266
0.226899	10.8032		0.226899	-4.40735		0.226586	-0.77985
0.227213	10.6775		0.227213	-4.22693		0.226899	-0.73727
0.227527	10.8611		0.227527	-4.44755		0.227213	-0.99783
0.22784	10.7973		0.22784	-4.60022		0.227527	-1.16184
0.228154	11.0631		0.228154	-4.5085		0.22784	-1.27145
0.228467	11.0782		0.228467	-4.22871		0.228154	-1.05112
0.228781	11.0193		0.228781	-4.06922		0.228467	-0.70222
0.229095	11.25		0.229095	-4.06041		0.228781	-0.42212
0.229408	11.6312		0.229408	-3.82862		0.229095	-0.53024
0.229722	12.0127		0.229722	-3.76754		0.229408	-0.64624
0.230035	11.6884		0.230035	-4.26131		0.229722	-0.35101
0.230349	11.2765		0.230349	-4.20383		0.230035	0.275068
0.230663	11.146		0.230663	-4.19204		0.230349	0.537271
0.230976	10.9035		0.230976	-4.45065		0.230663	0.296625
0.23129	10.4547		0.23129	-3.96448		0.230976	0.318954
0.231603	10.2561		0.231603	-3.40365		0.23129	-0.05641
0.231917	10.4434		0.231917	-3.18383		0.231603	-0.32119
0.23223	10.2987		0.23223	-3.08723		0.231917	-0.06513
0.232544	9.72301		0.232544	-3.09995		0.23223	-0.24354
0.232858	9.40448		0.232858	-3.0283		0.232544	-0.53395
0.233171	9.60123		0.233171	-3.07769		0.232858	-0.44122
0.233485	10.1163		0.233485	-3.30208		0.233171	-0.20067
0.233798	10.5273		0.233798	-3.2193		0.233485	-0.35595
0.234112	11.009		0.234112	-3.37361		0.233798	-0.77473
0.234426	11.6715		0.234426	-3.03754		0.234112	-0.83724
0.234739	11.7148		0.234739	-2.53277		0.234426	-0.55518
0.235053	12.2215		0.235053	-2.55281		0.234739	-0.87873
0.235366	12.06		0.235366	-2.8074		0.235053	-1.49866
0.23568	11.1653		0.23568	-2.93508		0.235366	-1.85437
0.235994	10.7986		0.235994	-3.45988		0.23568	-1.79817
0.236307	11.0044		0.236307	-3.40278		0.235994	-1.8374
0.236621	11.0582		0.236621	-3.31438		0.236307	-1.99958
0.236934	11.2004		0.236934	-3.29311		0.236621	-2.30648
0.237248	11.9006		0.237248	-2.74335		0.236934	-2.33857
0.237562	12.8354		0.237562	-2.51711		0.237248	-1.37112
0.237875	12.9036		0.237875	-2.4791		0.237562	-0.53932
0.238189	13.1565		0.238189	-2.33665		0.237875	-0.82723
0.238502	13.1677		0.238502	-2.20006		0.238189	-1.04386
0.238816	12.6654		0.238816	-2.30404		0.238502	-0.75546
0.23913	12.9058		0.23913	-2.95797		0.238816	-0.71758
0.239443	13.9003		0.239443	-4.05888		0.23913	-0.87931
0.239757	13.7033		0.239757	-4.22712		0.239443	-0.37305
0.24007	12.8161		0.24007	-4.17467		0.239757	-0.76795
0.240384	11.8407		0.240384	-4.47608		0.24007	-1.28453
0.240697	11.187		0.240697	-4.69618		0.240384	-0.94671
0.241011	11.3732		0.241011	-4.40837		0.240697	-0.81264
0.241325	11.1901		0.241325	-4.17168		0.241011	-1.02772
0.241638	10.7517		0.241638	-3.8992		0.241325	-1.07573
0.241952	10.4289		0.241952	-3.61597		0.241638	-0.83057
0.242265	10.5773		0.242265	-3.22004		0.241952	-0.47305
0.242579	10.8105		0.242579	-2.69619		0.242265	-0.30506
0.242893	11.1033		0.242893	-2.84543		0.242579	0.08335
0.243206	10.6739		0.243206	-2.92561		0.242893	-0.08519
0.24352	10.3843		0.24352	-3.22084		0.243206	-0.3857
0.243833	10.9799		0.243833	-3.67597		0.24352	-0.05027
0.244147	11.6042		0.244147	-3.69948		0.243833	0.162129
0.244461	11.6		0.244461	-3.62752		0.244147	0.080975
0.244774	11.407		0.244774	-3.64071		0.244461	-0.04149
0.245088	11.2394		0.245088	-3.58991		0.244774	-0.02668
0.245401	11.4891		0.245401	-3.67144		0.245088	-0.08952
0.245715	12.0799		0.245715	-3.38054		0.245401	-0.50156
0.246029	12.6116		0.246029	-2.92958		0.245715	-0.90718
0.246342	12.4032		0.246342	-2.38644		0.246029	-0.73042
0.246656	12.0286		0.246656	-2.37198		0.246342	-0.36805
0.246969	11.8438		0.246969	-3.11239		0.246656	-0.20906
0.247283	11.3084		0.247283	-3.86097		0.246969	-0.08062
0.247596	11.1917		0.247596	-4.0172		0.247283	-0.39557
0.24791	11.166		0.24791	-3.8822		0.247596	-0.25035
0.248224	11.2562		0.248224	-3.8691		0.24791	0.154046
0.248537	11.2317		0.248537	-3.62498		0.248224	0.076447
0.248851	10.7726		0.248851	-3.15465		0.248537	-0.27264
0.249164	10.3946		0.249164	-3.34132		0.248851	-0.46635
0.249478	10.9392		0.249478	-3.74951		0.249164	-0.38762
0.249792	11.3694		0.249792	-4.1791		0.249478	-0.52762
0.250105	10.9796		0.250105	-4.3143		0.249792	-0.92411
0.250419	10.3896		0.250419	-4.24501		0.250105	-1.41315
0.250732	9.96291		0.250732	-4.30022		0.250419	-1.75459
0.251046	9.96324		0.251046	-4.51144		0.250732	-1.62615
0.25136	9.90421		0.25136	-4.63607		0.251046	-1.88067
0.251673	10.1317		0.251673	-4.08031		0.25136	-1.87226
0.251987	10.5219		0.251987	-3.61435		0.251673	-0.85314
0.2523	10.4276		0.2523	-3.70122		0.251987	-0.55032
0.252614	10.7733		0.252614	-3.8028		0.2523	-0.9073
0.252928	10.851		0.252928	-3.93294		0.252614	-1.15222
0.253241	10.7561		0.253241	-3.92993		0.252928	-1.52785
0.253555	10.7943		0.253555	-3.99629		0.253241	-1.16916
0.253868	10.8776		0.253868	-4.11275		0.253555	-0.85655
0.254182	10.663		0.254182	-4.00629		0.253868	-0.45595
0.254495	10.3923		0.254495	-3.97103		0.254182	0.252775
0.254809	10.8211		0.254809	-4.41718		0.254495	0.068081
0.255123	11.3108		0.255123	-4.618		0.254809	0.098362
0.255436	11.6646		0.255436	-4.38506		0.255123	0.040243
0.25575	11.8918		0.25575	-4.37948		0.255436	-0.40224
0.256063	12.7689		0.256063	-4.36649		0.25575	-0.58322
0.256377	13.637		0.256377	-4.24212		0.256063	-0.64632
0.256691	13.4285		0.256691	-3.82005		0.256377	-0.8486
0.257004	13.0338		0.257004	-3.55665		0.256691	-0.70448
0.257318	12.9126		0.257318	-3.34879		0.257004	-0.81487
0.257631	12.6748		0.257631	-3.43024		0.257318	-1.15692
0.257945	12.5939		0.257945	-3.48223		0.257631	-1.07638
0.258259	12.3128		0.258259	-3.21		0.257945	-0.77
0.258572	12.1812		0.258572	-3.1487		0.258259	-0.95576
0.258886	12.2687		0.258886	-3.54263		0.258572	-1.01175
0.259199	12.476		0.259199	-3.5932		0.258886	-1.27936
0.259513	12.0343		0.259513	-3.16639		0.259199	-0.98949
0.259827	12.0839		0.259827	-2.91712		0.259513	-0.96323
0.26014	12.2084		0.26014	-3.49609		0.259827	-1.6526
0.260454	11.8499		0.260454	-4.00236		0.26014	-1.68111
0.260767	11.3325		0.260767	-4.37604		0.260454	-1.21109
0.261081	10.8205		0.261081	-4.57781		0.260767	-0.85042
0.261394	10.3312		0.261394	-4.56176		0.261081	-0.21148
0.261708	9.81163		0.261708	-4.44154		0.261394	0.210377
0.262022	9.79942		0.262022	-4.4877		0.261708	-0.17222
0.262335	10.2174		0.262335	-4.60928		0.262022	-0.74257
0.262649	10.3583		0.262649	-4.21596		0.262335	-0.68798
0.262962	10.6787		0.262962	-3.79116		0.262649	-0.09502
0.263276	11.1924		0.263276	-3.18136		0.262962	-0.02463
0.26359	11.7961		0.26359	-2.90603		0.263276	-0.61619
0.263903	11.6907		0.263903	-3.18426		0.26359	-0.51769
0.264217	10.4472		0.264217	-3.63665		0.263903	0.276368
0.26453	9.6165		0.26453	-3.7351		0.264217	-0.03054
0.264844	9.78859		0.264844	-3.32663		0.26453	-0.46946
0.265158	10.5232		0.265158	-2.87533		0.264844	0.047387
0.265471	10.5854		0.265471	-2.45396		0.265158	0.105438
0.265785	10.967		0.265785	-2.46403		0.265471	-0.11543
0.266098	11.1707		0.266098	-3.20791		0.265785	-0.50352
0.266412	10.7586		0.266412	-4.09445		0.266098	-0.33923
0.266726	9.99963		0.266726	-3.91539		0.266412	-0.02002
0.267039	9.58618		0.267039	-3.52663		0.266726	-0.06387
0.267353	9.96038		0.267353	-3.48423		0.267039	0.208103
0.267666	10.5398		0.267666	-3.30053		0.267353	0.237403
0.26798	11.632		0.26798	-3.15438		0.267666	-0.24253
0.268293	12.1124		0.268293	-3.41492		0.26798	-0.3298
0.268607	11.9165		0.268607	-3.73721		0.268293	-0.47135
0.268921	11.6976		0.268921	-3.7121		0.268607	-0.31012
0.269234	12.0103		0.269234	-3.53555		0.268921	-0.20278
0.269548	12.0878		0.269548	-3.3588		0.269234	-0.24084
0.269861	11.2853		0.269861	-3.00351		0.269548	-0.1041
0.270175	10.2201		0.270175	-3.02796		0.269861	-0.19878
0.270489	9.61791		0.270489	-3.36335		0.270175	-0.55408
0.270802	9.34633		0.270802	-3.27691		0.270489	-0.83298
0.271116	10.0251		0.271116	-3.30675		0.270802	-0.60396
0.271429	9.87747		0.271429	-3.95422		0.271116	-0.62208
0.271743	10.0188		0.271743	-4.36607		0.271429	-0.92644
0.272057	10.3247		0.272057	-4.07967		0.271743	-0.78533
0.27237	10.7103		0.27237	-4.0557		0.272057	-0.53002
0.272684	10.9051		0.272684	-4.57352		0.27237	-0.42145
0.272997	11.0329		0.272997	-4.63999		0.272684	0.146485
0.273311	11.4471		0.273311	-4.55461		0.272997	0.220412
0.273625	11.6263		0.273625	-4.44017		0.273311	-0.35085
0.273938	11.5147		0.273938	-3.81467		0.273625	-1.07154
0.274252	10.7176		0.274252	-2.77059		0.273938	-1.18967
0.274565	10.5424		0.274565	-2.40113		0.274252	-0.98422
0.274879	10.5815		0.274879	-2.69162		0.274565	-0.70017
0.275192	10.6418		0.275192	-2.58506		0.274879	-0.63391
0.275506	10.7271		0.275506	-2.48614		0.275192	-1.12145
0.27582	10.7123		0.27582	-2.5118		0.275506	-0.93532
0.276133	10.8825		0.276133	-2.82355		0.27582	0.02015
0.276447	11.3038		0.276447	-3.32089		0.276133	0.1628
0.27676	11.5372		0.27676	-3.71852		0.276447	-0.21784
0.277074	11.6555		0.277074	-4.00252		0.27676	-0.54321
0.277388	12.1403		0.277388	-3.66371		0.277074	-0.83147
0.277701	12.5981		0.277701	-3.40739		0.277388	-0.62463
0.278015	12.5423		0.278015	-3.66564		0.277701	-0.22493
0.278328	12.6466		0.278328	-3.80359		0.278015	-0.1554
0.278642	12.2676		0.278642	-3.61853		0.278328	-0.10439
0.278956	12.1767		0.278956	-3.47395		0.278642	-0.18874
0.279269	12.1614		0.279269	-3.41628		0.278956	-0.32772
0.279583	12.1607		0.279583	-3.18006		0.279269	-0.54293
0.279896	12.5911		0.279896	-2.77708		0.279583	-0.69825
0.28021	11.9576		0.28021	-2.59265		0.279896	-1.03126
0.280524	10.9333		0.280524	-2.75977		0.28021	-1.57012
0.280837	10.6907		0.280837	-2.89973		0.280524	-1.2034
0.281151	10.4197		0.281151	-2.85629		0.280837	-0.37363
0.281464	10.2299		0.281464	-3.34056		0.281151	-0.28434
0.281778	10.6501		0.281778	-3.58292		0.281464	-0.52554
0.282091	10.7227		0.282091	-3.49502		0.281778	-0.75179
0.282405	10.8339		0.282405	-3.3988		0.282091	-0.65794
0.282719	11.4104		0.282719	-3.17264		0.282405	-0.39509
0.283032	11.6347		0.283032	-2.97366		0.282719	-0.3836
0.283346	11.7329		0.283346	-2.86689		0.283032	-0.48116
0.283659	11.7685		0.283659	-2.78626		0.283346	-0.96714
0.283973	11.8404		0.283973	-3.07115		0.283659	-1.54611
0.284287	12.2979		0.284287	-3.4078		0.283973	-1.59852
0.2846	12.4018		0.2846	-3.13248		0.284287	-1.38323
0.284914	12.2151		0.284914	-2.93244		0.2846	-0.96555
0.285227	12.8642		0.285227	-2.5702		0.284914	-0.19863
0.285541	12.3869		0.285541	-2.23222		0.285227	0.35644
0.285855	10.9027		0.285855	-2.35637		0.285541	0.156403
0.286168	10.2645		0.286168	-2.4348		0.285855	0.1475
0.286482	10.1832		0.286482	-2.38542		0.286168	0.018518
0.286795	10.1626		0.286795	-2.76815		0.286482	-0.15843
0.287109	10.7173		0.287109	-3.10346		0.286795	-0.33914
0.287423	11.4927		0.287423	-3.01212		0.287109	-1.13015
0.287736	11.6907		0.287736	-2.9335		0.287423	-1.40273
0.28805	11.4593		0.28805	-2.91117		0.287736	-0.88074
0.288363	11.487		0.288363	-2.93026		0.28805	-0.72985
0.288677	11.3715		0.288677	-3.04908		0.288363	-0.4875
0.28899	11.3846		0.28899	-2.95681		0.288677	-0.28807
0.289304	12.1266		0.289304	-3.1956		0.28899	-0.45605
0.289618	12.7102		0.289618	-3.61711		0.289304	-0.72023
0.289931	12.8539		0.289931	-3.97198		0.289618	-0.92784
0.290245	12.3678		0.290245	-3.89656		0.289931	-0.89181
0.290558	11.2623		0.290558	-3.53451		0.290245	-0.6926
0.290872	10.4722		0.290872	-3.37536		0.290558	-0.92761
0.291186	10.9465		0.291186	-3.36824		0.290872	-0.83564
0.291499	11.9915		0.291499	-3.34043		0.291186	-0.19496
0.291813	12.3521		0.291813	-3.15884		0.291499	0.215066
0.292126	12.0969		0.292126	-3.28719		0.291813	0.079748
0.29244	11.9971		0.29244	-3.52808		0.292126	-0.56979
0.292754	12.2123		0.292754	-3.30883		0.29244	-1.12166
0.293067	11.9382		0.293067	-3.02769		0.292754	-1.51566
0.293381	11.4742		0.293381	-2.78975		0.293067	-1.43077
0.293694	11.2154		0.293694	-2.76498		0.293381	-0.92254
0.294008	11.5388		0.294008	-2.75591		0.293694	-0.8548
0.294322	12.3022		0.294322	-2.6141		0.294008	-1.23404
0.294635	12.8849		0.294635	-2.44959		0.294322	-1.56726
0.294949	12.5173		0.294949	-2.21228		0.294635	-1.35171
0.295262	12.1903		0.295262	-2.33206		0.294949	-1.48522
0.295576	11.5398		0.295576	-2.77885		0.295262	-1.8107
0.295889	11.5854		0.295889	-2.75715		0.295576	-2.10598
0.296203	11.3693		0.296203	-2.43065		0.295889	-1.9942
0.296517	11.2531		0.296517	-2.47829		0.296203	-1.78675
0.29683	11.7881		0.29683	-2.8787		0.296517	-2.02035
0.297144	11.4409		0.297144	-3.45267		0.29683	-1.75387
0.297457	10.8271		0.297457	-3.45872		0.297144	-1.37194
0.297771	10.8639		0.297771	-3.32586		0.297457	-0.71349
0.298085	11.4686		0.298085	-3.37621		0.297771	-0.71923
0.298398	11.9609		0.298398	-3.43312		0.298085	-1.31248
0.298712	12.2237		0.298712	-2.88134		0.298398	-1.55906
0.299025	11.2743		0.299025	-2.82991		0.298712	-1.35402
0.299339	10.4247		0.299339	-3.135		0.299025	-1.16066
0.299653	10.029		0.299653	-3.72409		0.299339	-1.4102
0.299966	9.95308		0.299966	-4.31222		0.299653	-1.62632
0.30028	10.1323		0.30028	-4.27615		0.299966	-2.30137
0.300593	10.127		0.300593	-3.75935		0.30028	-2.24082
0.300907	11.1718		0.300907	-4.10272		0.300593	-1.51173
0.301221	11.601		0.301221	-4.53354		0.300907	-1.20068
0.301534	11.27		0.301534	-4.24456		0.301221	-0.86221
0.301848	11.0538		0.301848	-3.79666		0.301534	-0.89725
0.302161	10.7192		0.302161	-3.78848		0.301848	-1.75886
0.302475	10.8513		0.302475	-3.98659		0.302161	-1.65217
0.302788	11.3466		0.302788	-4.2298		0.302475	-0.66639
0.303102	11.3947		0.303102	-4.56601		0.302788	-0.84043
0.303416	11.3521		0.303416	-4.6158		0.303102	-1.42072
0.303729	12.0384		0.303729	-4.49612		0.303416	-1.64205
0.304043	13.0166		0.304043	-4.10033		0.303729	-1.47566
0.304356	13.9367		0.304356	-3.8307		0.304043	-1.11906
0.30467	13.3539		0.30467	-3.45146		0.304356	-0.26684
0.304984	12.3992		0.304984	-3.61507		0.30467	0.3986
0.305297	11.7504		0.305297	-4.11013		0.304984	-0.37394
0.305611	11.2118		0.305611	-4.35465		0.305297	-0.89936
0.305924	10.746		0.305924	-4.47646		0.305611	-0.96065
0.306238	10.9484		0.306238	-4.53745		0.305924	-0.69233
0.306552	11.2849		0.306552	-4.47554		0.306238	-0.48206
0.306865	11.7126		0.306865	-4.67007		0.306552	-0.26352
0.307179	11.9656		0.307179	-4.84438		0.306865	-0.4197
0.307492	11.7438		0.307492	-4.28823		0.307179	-0.61849
0.307806	11.0852		0.307806	-3.86219		0.307492	-0.44615
0.30812	11.015		0.30812	-4.12886		0.307806	-0.63052
0.308433	10.5523		0.308433	-4.15613		0.30812	-0.24225
0.308747	11.0024		0.308747	-3.8944		0.308433	-0.08705
0.30906	11.7292		0.30906	-3.86946		0.308747	-0.43957
0.309374	11.5419		0.309374	-4.28627		0.30906	-0.48338
0.309687	10.5385		0.309687	-4.25459		0.309374	-0.35907
0.310001	9.96154		0.310001	-3.80962		0.309687	-0.33836
0.310315	10.452		0.310315	-3.57833		0.310001	-0.61006
0.310628	11.692		0.310628	-3.12126		0.310315	-1.28063
0.310942	12.6238		0.310942	-3.17241		0.310628	-1.72898
0.311255	12.7312		0.311255	-3.90506		0.310942	-1.99771
0.311569	12.0613		0.311569	-3.81224		0.311255	-1.73631
0.311883	12.3725		0.311883	-4.07152		0.311569	-1.22388
0.312196	13.2248		0.312196	-4.66978		0.311883	-0.84663
0.31251	13.306		0.31251	-4.83539		0.312196	-0.91529
0.312823	12.7086		0.312823	-4.379		0.31251	-1.23473
0.313137	12.3398		0.313137	-3.79756		0.312823	-1.43094
0.313451	12.1511		0.313451	-3.38794		0.313137	-1.61538
0.313764	12.1299		0.313764	-3.51407		0.313451	-1.64974
0.314078	12.3217		0.314078	-3.43517		0.313764	-0.99209
0.314391	12.8498		0.314391	-3.29976		0.314078	-0.98794
0.314705	12.6885		0.314705	-3.30268		0.314391	-0.8798
0.315019	12.314		0.315019	-3.18861		0.314705	-0.23339
0.315332	12.2747		0.315332	-2.95379		0.315019	-0.62604
0.315646	11.7746		0.315646	-2.57341		0.315332	-1.25553
0.315959	11.8596		0.315959	-2.36782		0.315646	-1.24641
0.316273	12.0633		0.316273	-2.41278		0.315959	-0.73223
0.316586	12.4241		0.316586	-2.70649		0.316273	-0.67075
0.3169	12.7351		0.3169	-2.88852		0.316586	-0.47827
0.317214	12.6154		0.317214	-2.8717		0.3169	-0.27058
0.317527	12.2589		0.317527	-3.46813		0.317214	-0.62393
0.317841	12.3877		0.317841	-3.6655		0.317527	-1.26132
0.318154	12.0141		0.318154	-3.93254		0.317841	-1.58445
0.318468	11.2913		0.318468	-4.20072		0.318154	-1.14481
0.318782	11.5544		0.318782	-4.16622		0.318468	-0.86326
0.319095	11.6418		0.319095	-4.31395		0.318782	-0.66037
0.319409	11.7601		0.319409	-4.58625		0.319095	-0.38577
0.319722	12.2138		0.319722	-4.45681		0.319409	-0.58669
0.320036	12.0052		0.320036	-3.88098		0.319722	-0.85505
0.32035	11.4883		0.32035	-3.40565		0.320036	-1.08671
0.320663	11.1925		0.320663	-3.44199		0.32035	-1.09293
0.320977	10.8508		0.320977	-3.61287		0.320663	-0.58021
0.32129	11.0028		0.32129	-3.66456		0.320977	-0.27645
0.321604	11.2		0.321604	-3.68937		0.32129	0.020921
0.321918	10.9299		0.321918	-3.58404		0.321604	0.144743
0.322231	10.8453		0.322231	-3.42195		0.321918	0.466206
0.322545	10.6947		0.322545	-3.41566		0.322231	0.160462
0.322858	10.6394		0.322858	-3.92334		0.322545	0.353891
0.323172	11.0117		0.323172	-4.33584		0.322858	0.837782
0.323486	11.7556		0.323486	-3.95282		0.323172	0.228637
0.323799	12.4684		0.323799	-3.59584		0.323486	-0.63481
0.324113	12.6119		0.324113	-3.75328		0.323799	-0.64288
0.324426	12.0101		0.324426	-3.74107		0.324113	-0.59871
0.32474	11.3005		0.32474	-3.95509		0.324426	-0.39467
0.325053	10.8057		0.325053	-3.60281		0.32474	-0.48348
0.325367	10.4533		0.325367	-3.34196		0.325053	-0.89488
0.325681	10.4216		0.325681	-3.1047		0.325367	-1.26521
0.325994	10.9068		0.325994	-3.02523		0.325681	-1.31324
0.326308	11.3684		0.326308	-3.12104		0.325994	-1.28205
0.326621	11.2643		0.326621	-3.29004		0.326308	-1.16516
0.326935	10.7442		0.326935	-3.05824		0.326621	-1.20216
0.327249	10.9575		0.327249	-3.3119		0.326935	-1.47136
0.327562	11.5162		0.327562	-3.93878		0.327249	-1.82184
0.327876	12.0466		0.327876	-3.92429		0.327562	-1.42184
0.328189	12.2034		0.328189	-3.81689		0.327876	-0.63034
0.328503	11.7752		0.328503	-3.47684		0.328189	-0.27186
0.328817	11.3752		0.328817	-2.7769		0.328503	-0.25877
0.32913	10.9587		0.32913	-2.41925		0.328817	-0.48557
0.329444	10.5735		0.329444	-2.66399		0.32913	-0.85439
0.329757	10.6427		0.329757	-3.08401		0.329444	-0.99026
0.330071	10.9926		0.330071	-3.51734		0.329757	-0.66484
0.330385	10.6125		0.330385	-3.50794		0.330071	-0.68703
0.330698	10.4312		0.330698	-3.54138		0.330385	-0.5089
0.331012	11.0046		0.331012	-3.63428		0.330698	-0.71282
0.331325	11.3187		0.331325	-3.56895		0.331012	-0.66531
0.331639	11.7934		0.331639	-3.28858		0.331325	-0.40242
0.331952	11.6527		0.331952	-3.60915		0.331639	-0.6927
0.332266	11.0272		0.332266	-3.77696		0.331952	-1.23767
0.33258	10.5704		0.33258	-3.81563		0.332266	-1.41114
0.332893	10.9503		0.332893	-4.11779		0.33258	-1.45023
0.333207	11.5969		0.333207	-4.41215		0.332893	-1.2893
0.33352	11.5045		0.33352	-4.89725		0.333207	-1.01158
0.333834	11.3014		0.333834	-4.94773		0.33352	-0.75673
0.334148	11.6904		0.334148	-4.61505		0.333834	-1.0168
0.334461	12.0736		0.334461	-4.07997		0.334148	-1.99629
0.334775	12.3649		0.334775	-3.84068		0.334461	-2.32817
0.335088	12.5548		0.335088	-3.56446		0.334775	-1.88877
0.335402	12.2782		0.335402	-3.35344		0.335088	-1.19459
0.335716	11.652		0.335716	-3.53811		0.335402	-0.84508
0.336029	11.2477		0.336029	-4.32784		0.335716	-0.82556
0.336343	10.9809		0.336343	-4.477		0.336029	-0.82727
0.336656	11.5789		0.336656	-4.13809		0.336343	-0.42668
0.33697	11.8691		0.33697	-4.27816		0.336656	0.04897
0.337284	11.4833		0.337284	-4.55773		0.33697	0.13546
0.337597	11.2596		0.337597	-4.33567		0.337284	0.084708
0.337911	11.3257		0.337911	-3.97863		0.337597	0.017791
0.338224	11.777		0.338224	-3.82557		0.337911	-0.20048
0.338538	12.071		0.338538	-3.47396		0.338224	-0.27927
0.338851	11.6385		0.338851	-3.57972		0.338538	-0.6699
0.339165	10.9668		0.339165	-3.65954		0.338851	-1.31921
0.339479	10.2544		0.339479	-3.66211		0.339165	-0.80068
0.339792	10.0235		0.339792	-3.53929		0.339479	-0.26803
0.340106	10.5657		0.340106	-3.19967		0.339792	0.033622
0.340419	11.784		0.340419	-3.36424		0.340106	0.119387
0.340733	12.7088		0.340733	-3.78613		0.340419	0.072086
0.341047	12.9999		0.341047	-3.45339		0.340733	-0.31484
0.34136	13.0082		0.34136	-3.18608		0.341047	-0.60363
0.341674	12.6488		0.341674	-3.25013		0.34136	-0.6368
0.341987	12.3276		0.341987	-3.4075		0.341674	-0.36232
0.342301	11.784		0.342301	-3.31605		0.341987	-0.04833
0.342615	10.8103		0.342615	-3.46115		0.342301	-0.7347
0.342928	9.98183		0.342928	-3.44378		0.342615	-1.20674
0.343242	9.66813		0.343242	-3.36881		0.342928	-1.05466
0.343555	9.86029		0.343555	-3.56317		0.343242	-0.98105
0.343869	9.94655		0.343869	-3.24179		0.343555	-0.94156
0.344183	9.75565		0.344183	-3.06268		0.343869	-0.62938
0.344496	9.53691		0.344496	-3.27589		0.344183	-0.71657
0.34481	9.9422		0.34481	-3.12652		0.344496	-0.92133
0.345123	10.1165		0.345123	-3.24745		0.34481	-0.87113
0.345437	9.91488		0.345437	-3.16535		0.345123	-0.09136
0.34575	10.5819		0.34575	-3.50648		0.345437	0.536122
0.346064	11.3542		0.346064	-4.13981		0.34575	0.14624
0.346378	11.521		0.346378	-4.00829		0.346064	-0.55602
0.346691	11.6381		0.346691	-3.34727		0.346378	-0.72947
0.347005	11.1344		0.347005	-3.13427		0.346691	0.118449
0.347318	10.6989		0.347318	-3.38791		0.347005	0.422827
0.347632	10.4515		0.347632	-3.35108		0.347318	-0.34028
0.347946	10.1009		0.347946	-3.21847		0.347632	-1.26194
0.348259	10.3279		0.348259	-2.89422		0.347946	-2.05946
0.348573	10.5433		0.348573	-2.62248		0.348259	-2.12939
0.348886	10.9505		0.348886	-2.48513		0.348573	-1.60531
0.3492	10.9877		0.3492	-2.7085		0.348886	-1.12519
0.349514	10.6305		0.349514	-3.31639		0.3492	-1.13693
0.349827	10.7775		0.349827	-3.34551		0.349514	-1.33198
0.350141	11.4378		0.350141	-2.99676		0.349827	-1.19439
0.350454	11.7847		0.350454	-3.05757		0.350141	-0.9663
0.350768	11.7497		0.350768	-3.16154		0.350454	-1.07408
0.351082	10.9071		0.351082	-3.12647		0.350768	-1.20459
0.351395	10.685		0.351395	-3.00804		0.351082	-1.30847
0.351709	11.0649		0.351709	-3.40368		0.351395	-1.39455
0.352022	11.8356		0.352022	-3.48102		0.351709	-1.11695
0.352336	12.3183		0.352336	-3.38246		0.352022	-0.81272
0.352649	12.3561		0.352649	-3.30111		0.352336	-0.38596
0.352963	12.3402		0.352963	-3.05611		0.352649	-0.19054
0.353277	11.8372		0.353277	-3.08075		0.352963	-0.40882
0.35359	10.7782		0.35359	-3.35779		0.353277	-0.25004
0.353904	10.8606		0.353904	-3.34289		0.35359	0.122713
0.354217	11.4092		0.354217	-2.91855		0.353904	0.169351
0.354531	11.1937		0.354531	-2.45016		0.354217	0.234869
0.354845	10.7521		0.354845	-2.6726		0.354531	-0.04022
0.355158	10.8804		0.355158	-3.01268		0.354845	-0.73105
0.355472	11.1505		0.355472	-2.85587		0.355158	-0.47654
0.355785	10.5595		0.355785	-2.99558		0.355472	0.493047
0.356099	11.0146		0.356099	-3.16817		0.355785	1.18323
0.356413	12.3471		0.356413	-3.21556		0.356099	1.12732
0.356726	12.5082		0.356726	-3.21214		0.356413	0.707194
0.35704	12.1697		0.35704	-3.24597		0.356726	0.254926
0.357353	12.4944		0.357353	-3.16097		0.35704	-0.44356
0.357667	12.6535		0.357667	-3.82815		0.357353	-0.66928
0.357981	12.6456		0.357981	-3.88641		0.357667	-0.75038
0.358294	12.2173		0.358294	-3.28643		0.357981	-0.97655
0.358608	11.9751		0.358608	-3.14185		0.358294	-0.56492
0.358921	11.5472		0.358921	-3.45083		0.358608	0.299301
0.359235	11.2314		0.359235	-3.84287		0.358921	0.73576
0.359548	12.0187		0.359548	-3.94303		0.359235	0.319982
0.359862	12.5396		0.359862	-3.52574		0.359548	-0.04678
0.360176	11.9992		0.360176	-3.37515		0.359862	-0.04207
0.360489	11.2389		0.360489	-3.46002		0.360176	-0.36418
0.360803	10.9554		0.360803	-3.35577		0.360489	-0.55042
0.361116	11.1654		0.361116	-2.91234		0.360803	-0.38651
0.36143	10.8881		0.36143	-3.08766		0.361116	-0.61357
0.361744	10.1838		0.361744	-3.22962		0.36143	-0.96239
0.362057	10.5192		0.362057	-3.00586		0.361744	-1.34863
0.362371	11.3562		0.362371	-3.41715		0.362057	-2.20762
0.362684	11.7948		0.362684	-4.12182		0.362371	-2.84318
0.362998	11.6159		0.362998	-4.46695		0.362684	-3.1343
0.363312	11.3634		0.363312	-4.81965		0.362998	-2.49217
0.363625	11.2884		0.363625	-5.09367		0.363312	-1.71887
0.363939	11.9293		0.363939	-4.79488		0.363625	-0.62366
0.364252	12.3801		0.364252	-4.43371		0.363939	0.597124
0.364566	12.1768		0.364566	-4.48107		0.364252	0.484081
0.36488	12.107		0.36488	-4.2901		0.364566	-0.26656
0.365193	11.6273		0.365193	-3.91601		0.36488	-0.28374
0.365507	11.385		0.365507	-3.58854		0.365193	0.470032
0.36582	11.2924		0.36582	-3.42733		0.365507	0.870607
0.366134	11.2951		0.366134	-3.31861		0.36582	0.832378
0.366447	11.2423		0.366447	-3.08989		0.366134	0.501161
0.366761	11.0184		0.366761	-2.92837		0.366447	-0.19405
0.367075	11.1433		0.367075	-2.99684		0.366761	-0.95965
0.367388	11.5721		0.367388	-3.07901		0.367075	-1.16435
0.367702	11.5084		0.367702	-2.8476		0.367388	-0.88987
0.368015	11.5439		0.368015	-2.47456		0.367702	-0.68253
0.368329	11.8211		0.368329	-2.08285		0.368015	-0.83183
0.368643	11.9783		0.368643	-2.27396		0.368329	-0.64621
0.368956	11.4789		0.368956	-2.78015		0.368643	-0.26348
0.36927	10.8566		0.36927	-3.34648		0.368956	-0.62997
0.369583	10.6352		0.369583	-3.33219		0.36927	-1.29199
0.369897	11.2411		0.369897	-3.01945		0.369583	-1.77478
0.370211	12.0223		0.370211	-3.21423		0.369897	-1.73046
0.370524	12.2035		0.370524	-3.62315		0.370211	-1.48572
0.370838	11.776		0.370838	-3.68177		0.370524	-1.15375
0.371151	11.2213		0.371151	-3.69335		0.370838	-1.17909
0.371465	10.8682		0.371465	-3.7855		0.371151	-1.67091
0.371779	11.0467		0.371779	-3.86526		0.371465	-1.81226
0.372092	11.1237		0.372092	-3.40347		0.371779	-1.49254
0.372406	10.2677		0.372406	-2.92741		0.372092	-1.23476
0.372719	9.63637		0.372719	-2.94007		0.372406	-1.29143
0.373033	9.80939		0.373033	-3.14308		0.372719	-1.59942
0.373346	10.1643		0.373346	-3.48127		0.373033	-1.50843
0.37366	10.5757		0.37366	-3.56689		0.373346	-1.27776
0.373974	10.7749		0.373974	-3.21467		0.37366	-0.99026
0.374287	11.1141		0.374287	-3.28903		0.373974	-1.27642
0.374601	11.1247		0.374601	-3.558		0.374287	-1.10937
0.374914	11.1351		0.374914	-3.63599		0.374601	-1.08044
0.375228	11.707		0.375228	-3.20284		0.374914	-0.97821
0.375542	12.0017		0.375542	-3.35447		0.375228	-0.54262
0.375855	12.2623		0.375855	-3.14405		0.375542	-0.2304
0.376169	12.2956		0.376169	-3.25117		0.375855	-0.3303
0.376482	12.0003		0.376482	-3.46868		0.376169	-0.60622
0.376796	11.7088		0.376796	-3.95871		0.376482	-0.54334
0.37711	11.6377		0.37711	-4.13309		0.376796	-0.4439
0.377423	12.0351		0.377423	-3.85327		0.37711	-0.73208
0.377737	12.3957		0.377737	-3.90836		0.377423	-1.18539
0.37805	11.7301		0.37805	-3.7776		0.377737	-1.64451
0.378364	11.3551		0.378364	-3.4918		0.37805	-1.69122
0.378678	10.9487		0.378678	-3.13035		0.378364	-1.33203
0.378991	10.2966		0.378991	-2.67566		0.378678	-1.19135
0.379305	10.2899		0.379305	-2.64265		0.378991	-1.26968
0.379618	10.3622		0.379618	-2.85634		0.379305	-0.82788
0.379932	10.5491		0.379932	-2.85613		0.379618	-0.58472
0.380245	10.2499		0.380245	-2.92591		0.379932	-0.68766
0.380559	9.59715		0.380559	-2.77361		0.380245	-0.72545
0.380873	10.1345		0.380873	-3.07203		0.380559	-0.26422
0.381186	10.9139		0.381186	-3.23591		0.380873	-0.00237
0.3815	10.9673		0.3815	-3.09825		0.381186	0.256244
0.381813	10.9469		0.381813	-3.30342		0.3815	0.438402
0.382127	11.3054		0.382127	-3.73117		0.381813	0.587957
0.382441	11.0612		0.382441	-3.9867		0.382127	1.15434
0.382754	10.6416		0.382754	-3.77847		0.382441	1.07367
0.383068	10.4966		0.383068	-3.47103		0.382754	0.50939
0.383381	10.615		0.383381	-3.44279		0.383068	0.173292
0.383695	11.2896		0.383695	-3.3436		0.383381	0.191073
0.384009	12.1107		0.384009	-2.98767		0.383695	-0.08799
0.384322	12.154		0.384322	-2.91846		0.384009	-0.41991
0.384636	12.0911		0.384636	-2.97449		0.384322	-1.17673
0.384949	12.2358		0.384949	-3.08803		0.384636	-1.47637
0.385263	12.5234		0.385263	-3.38613		0.384949	-1.47126
0.385577	12.0241		0.385577	-3.21036		0.385263	-1.1488
0.38589	12.0638		0.38589	-3.05265		0.385577	-0.55583
0.386204	12.1874		0.386204	-3.05772		0.38589	-0.22322
0.386517	12.0217		0.386517	-3.40009		0.386204	-0.36434
0.386831	11.7246		0.386831	-3.75457		0.386517	-0.50492
0.387144	11.8362		0.387144	-3.60064		0.386831	-0.40942
0.387458	12.0785		0.387458	-3.41663		0.387144	-0.43026
0.387772	11.9233		0.387772	-3.47907		0.387458	-0.51637
0.388085	11.8305		0.388085	-3.65717		0.387772	-0.59281
0.388399	11.713		0.388399	-3.50478		0.388085	-0.75524
0.388712	11.5667		0.388712	-3.0713		0.388399	-0.51649
0.389026	11.4147		0.389026	-3.05008		0.388712	-0.28575
0.38934	11.7844		0.38934	-3.30479		0.389026	-0.31181
0.389653	11.7017		0.389653	-3.22481		0.38934	-0.24887
0.389967	11.572		0.389967	-3.05326		0.389653	-0.81473
0.39028	11.2264		0.39028	-2.73786		0.389967	-1.05296
0.390594	11.1609		0.390594	-2.38745		0.39028	-1.38704
0.390908	11.0011		0.390908	-2.65224		0.390594	-2.27432
0.391221	10.7718		0.391221	-2.70394		0.390908	-2.50773
0.391535	10.9629		0.391535	-2.76272		0.391221	-2.17393
0.391848	11.1842		0.391848	-3.23404		0.391535	-2.05925
0.392162	10.7053		0.392162	-2.98959		0.391848	-2.38647
0.392476	10.4853		0.392476	-2.95251		0.392162	-2.36588
0.392789	11.0106		0.392789	-2.81468		0.392476	-2.12877
0.393103	11.2947		0.393103	-2.39031		0.392789	-1.84289
0.393416	11.5665		0.393416	-2.43686		0.393103	-1.00649
0.39373	11.5325		0.39373	-2.42837		0.393416	-0.59002
0.394043	11.1867		0.394043	-2.54825		0.39373	-0.81838
0.394357	11.1975		0.394357	-2.88378		0.394043	-0.92308
0.394671	11.6401		0.394671	-3.13736		0.394357	-0.4061
0.394984	11.9444		0.394984	-3.30924		0.394671	-0.06876
0.395298	11.4832		0.395298	-3.12631		0.394984	-0.27889
0.395611	11.0455		0.395611	-3.19652		0.395298	-0.30804
0.395925	10.718		0.395925	-3.45011		0.395611	-0.36225
0.396239	10.6646		0.396239	-3.49447		0.395925	-0.48904
0.396552	10.3842		0.396552	-3.61993		0.396239	-0.34953
0.396866	10.4207		0.396866	-3.47064		0.396552	-0.16014
0.397179	10.7533		0.397179	-3.13579		0.396866	-0.19342
0.397493	10.4003		0.397493	-3.19654		0.397179	-0.16712
0.397807	9.70977		0.397807	-3.4162		0.397493	-0.26804
0.39812	9.29178		0.39812	-3.34062		0.397807	-0.49758
0.398434	9.44242		0.398434	-3.25962		0.39812	-0.01851
0.398747	10.2573		0.398747	-3.5286		0.398434	-0.47854
0.399061	10.7815		0.399061	-3.59447		0.398747	-0.59423
0.399375	10.5955		0.399375	-3.40188		0.399061	0.041203
0.399688	11.0672		0.399688	-3.18889		0.399375	-0.22135
0.400002	11.1719		0.400002	-2.85372		0.399688	-0.79664
0.400315	10.9612		0.400315	-2.59047		0.400002	-1.01534
0.400629	11.1471		0.400629	-2.38811		0.400315	-0.93374
0.400942	11.2576		0.400942	-2.15729		0.400629	-0.85756
0.401256	11.698		0.401256	-2.55129		0.400942	-0.22321
0.40157	11.715		0.40157	-3.38678		0.401256	0.345435
0.401883	11.6868		0.401883	-3.45427		0.40157	0.358096
0.402197	11.5865		0.402197	-2.90998		0.401883	0.106301
0.40251	11.211		0.40251	-2.82586		0.402197	-0.08927
0.402824	10.8251		0.402824	-3.05727		0.40251	0.001409
0.403138	10.9457		0.403138	-2.69853		0.402824	-0.0336
0.403451	10.7525		0.403451	-2.14387		0.403138	-0.51827
0.403765	10.4491		0.403765	-2.07876		0.403451	-0.57622
0.404078	10.6119		0.404078	-2.58466		0.403765	-0.4889
0.404392	10.3162		0.404392	-2.94302		0.404078	-0.45762
0.404706	9.53358		0.404706	-2.94197		0.404392	-0.92749
0.405019	9.25538		0.405019	-2.69463		0.404706	-1.20207
0.405333	10.0381		0.405333	-2.50118		0.405019	-1.57391
0.405646	11.0631		0.405646	-2.35699		0.405333	-1.60679
0.40596	11.5976		0.40596	-2.90476		0.405646	-1.682
0.406274	11.5279		0.406274	-2.87617		0.40596	-1.46949
0.406587	11.1887		0.406587	-2.43022		0.406274	-0.81337
0.406901	11.1637		0.406901	-2.39132		0.406587	-0.87463
0.407214	11.2931		0.407214	-2.61647		0.406901	-1.12022
0.407528	11.671		0.407528	-3.32213		0.407214	-1.05722
0.407842	11.1876		0.407842	-3.76867		0.407528	-1.24723
0.408155	10.1334		0.408155	-3.66016		0.407842	-1.68749
0.408469	9.87368		0.408469	-3.30864		0.408155	-1.4734
0.408782	10.6585		0.408782	-3.13572		0.408469	-1.13682
0.409096	11.6264		0.409096	-3.28059		0.408782	-1.04229
0.409409	11.7553		0.409409	-3.32501		0.409096	-0.91155
0.409723	11.8254		0.409723	-3.18172		0.409409	-0.76466
0.410037	11.8937		0.410037	-2.79726		0.409723	-0.99912
0.41035	11.7144		0.41035	-2.35191		0.410037	-1.12709
0.410664	11.218		0.410664	-2.32213		0.41035	-1.14719
0.410977	10.3179		0.410977	-2.69764		0.410664	-1.0378
0.411291	10.3113		0.411291	-3.04939		0.410977	-0.84638
0.411605	10.2573		0.411605	-3.06221		0.411291	-0.24392
0.411918	9.93605		0.411918	-2.94769		0.411605	-0.16813
0.412232	9.93059		0.412232	-2.82727		0.411918	0.039681
0.412545	9.70087		0.412545	-2.81023		0.412232	-0.05293
0.412859	10.0442		0.412859	-2.96469		0.412545	-0.16638
0.413173	10.9545		0.413173	-2.99945		0.412859	0.061908
0.413486	11.2413		0.413486	-3.13544		0.413173	-0.18708
0.4138	10.9645		0.4138	-3.2052		0.413486	-0.33815
0.414113	11.1852		0.414113	-2.84646		0.4138	-0.11904
0.414427	11.3749		0.414427	-2.78276		0.414113	0.174326
0.414741	11.5547		0.414741	-2.67927		0.414427	0.006365
0.415054	11.0985		0.415054	-2.71973		0.414741	-0.27415
0.415368	10.9976		0.415368	-3.17549		0.415054	-0.11751
0.415681	11.4004		0.415681	-3.25333		0.415368	0.16081
0.415995	11.5747		0.415995	-2.94774		0.415681	0.24282
0.416308	11.4972		0.416308	-3.14357		0.415995	-0.00065
0.416622	11.6711		0.416622	-3.32512		0.416308	-0.19912
0.416936	12.2474		0.416936	-3.86413		0.416622	-0.82513
0.417249	12.3589		0.417249	-4.2654		0.416936	-1.25676
0.417563	11.6015		0.417563	-4.04901		0.417249	-0.71577
0.417876	10.942		0.417876	-3.64198		0.417563	0.02959
0.41819	10.9475		0.41819	-3.42335		0.417876	0.082545
0.418504	10.757		0.418504	-3.52419		0.41819	-0.20683
0.418817	11.0949		0.418817	-3.79921		0.418504	-0.36806
0.419131	11.1018		0.419131	-4.17027		0.418817	-0.587
0.419444	10.8718		0.419444	-4.00998		0.419131	-1.09032
0.419758	10.751		0.419758	-3.57261		0.419444	-1.48896
0.420072	10.5359		0.420072	-3.39323		0.419758	-1.48664
0.420385	10.0453		0.420385	-3.13825		0.420072	-1.29596
0.420699	9.69331		0.420699	-3.42254		0.420385	-0.83701
0.421012	10.5817		0.421012	-3.64581		0.420699	-0.14801
0.421326	12.3514		0.421326	-3.40975		0.421012	0.307921
0.42164	12.8557		0.42164	-3.40334		0.421326	0.178653
0.421953	12.7015		0.421953	-3.17737		0.42164	-0.13233
0.422267	12.4738		0.422267	-2.72355		0.421953	-0.43741
0.42258	11.9702		0.42258	-2.62188		0.422267	-0.99942
0.422894	12.0951		0.422894	-2.27653		0.42258	-1.03367
0.423207	12.7232		0.423207	-1.57649		0.422894	-0.85076
0.423521	12.5569		0.423521	-1.52892		0.423207	-0.99022
0.423835	12.1119		0.423835	-2.29612		0.423521	-1.24636
0.424148	11.5509		0.424148	-2.79757		0.423835	-0.97892
0.424462	11.1612		0.424462	-3.07893		0.424148	-0.65377
0.424775	10.9386		0.424775	-3.16235		0.424462	-1.07829
0.425089	11.3019		0.425089	-2.98495		0.424775	-1.12467
0.425403	11.8092		0.425403	-3.13001		0.425089	-0.75625
0.425716	11.8674		0.425716	-3.13028		0.425403	-0.24143
0.42603	11.5087		0.42603	-2.91547		0.425716	-0.29971
0.426343	11.04		0.426343	-2.98283		0.42603	-0.47014
0.426657	11.3288		0.426657	-2.9744		0.426343	-0.59475
0.426971	10.9269		0.426971	-2.9014		0.426657	-0.86249
0.427284	10.6424		0.427284	-2.82065		0.426971	-1.00213
0.427598	11.1688		0.427598	-2.76448		0.427284	-0.79568
0.427911	11.5204		0.427911	-2.71648		0.427598	-0.37467
0.428225	11.3882		0.428225	-2.96426		0.427911	-0.14763
0.428539	11.3993		0.428539	-2.94891		0.428225	-0.1425
0.428852	11.6079		0.428852	-3.27134		0.428539	0.057613
0.429166	11.0274		0.429166	-3.69388		0.428852	0.293564
0.429479	10.7943		0.429479	-3.57152		0.429166	-0.06372
0.429793	11.1615		0.429793	-3.08673		0.429479	-0.41765
0.430106	11.5009		0.430106	-2.62905		0.429793	-0.13464
0.43042	11.3696		0.43042	-2.32703		0.430106	-0.12665
0.430734	11.1746		0.430734	-2.36946		0.43042	-0.49096
0.431047	11.2003		0.431047	-2.63018		0.430734	-0.32615
0.431361	11.4052		0.431361	-2.95544		0.431047	0.366882
0.431674	11.4022		0.431674	-3.21487		0.431361	0.404933
0.431988	11.3397		0.431988	-2.90841		0.431674	0.12041
0.432302	11.7298		0.432302	-2.66131		0.431988	0.173474
0.432615	12.1765		0.432615	-2.46668		0.432302	0.546556
0.432929	11.8803		0.432929	-2.34718		0.432615	0.505659
0.433242	11.8076		0.433242	-2.30781		0.432929	-0.04812
0.433556	11.3471		0.433556	-2.13834		0.433242	-0.3663
0.43387	10.8125		0.43387	-1.74329		0.433556	-0.00377
0.434183	11.3963		0.434183	-2.05689		0.43387	0.642916
0.434497	11.9283		0.434497	-2.73588		0.434183	1.04638
0.43481	11.5988		0.43481	-2.90166		0.434497	1.13104
0.435124	10.831		0.435124	-2.80394		0.43481	0.917388
0.435438	10.9906		0.435438	-3.05187		0.435124	-0.17298
0.435751	11.076		0.435751	-3.39711		0.435438	-0.75545
0.436065	10.8601		0.436065	-3.83025		0.435751	-0.82383
0.436378	10.8306		0.436378	-3.96263		0.436065	-0.73816
0.436692	10.8383		0.436692	-3.74626		0.436378	-0.50056
0.437005	10.793		0.437005	-3.57781		0.436692	-0.97813
0.437319	11.0453		0.437319	-3.21386		0.437005	-1.86261
0.437633	11.055		0.437633	-2.88416		0.437319	-1.62627
0.437946	10.8034		0.437946	-3.46265		0.437633	-1.22852
0.43826	11.1255		0.43826	-3.62355		0.437946	-0.96654
0.438573	10.9286		0.438573	-3.63715		0.43826	-0.4533
0.438887	11.2537		0.438887	-3.83362		0.438573	-0.53941
0.439201	12.1426		0.439201	-3.73596		0.438887	-1.06503
0.439514	11.9233		0.439514	-3.16667		0.439201	-0.79597
0.439828	11.0346		0.439828	-2.92989		0.439514	-0.42395
0.440141	11.305		0.440141	-2.58755		0.439828	-0.32541
0.440455	11.9663		0.440455	-2.20712		0.440141	-0.13557
0.440769	12.4413		0.440769	-2.01622		0.440455	-0.58848
0.441082	12.4051		0.441082	-1.78172		0.440769	-0.93712
0.441396	12.4397		0.441396	-2.24207		0.441082	-0.92931
0.441709	12.476		0.441709	-2.74576		0.441396	-0.67364
0.442023	12.1674		0.442023	-3.12647		0.441709	-0.66532
0.442337	11.6613		0.442337	-3.1929		0.442023	-0.6867
0.44265	11.3236		0.44265	-3.0522		0.442337	-0.3456
0.442964	12.1941		0.442964	-3.3739		0.44265	-0.41631
0.443277	13.2469		0.443277	-3.92219		0.442964	-1.15191
0.443591	13.1033		0.443591	-3.87424		0.443277	-1.96611
0.443904	12.3053		0.443904	-3.5035		0.443591	-2.07545
0.444218	11.4796		0.444218	-3.23576		0.443904	-1.41092
0.444532	10.3813		0.444532	-2.81658		0.444218	-1.03153
0.444845	9.54055		0.444845	-2.46238		0.444532	-1.05289
0.445159	9.63345		0.445159	-2.33773		0.444845	-0.87251
0.445472	9.64091		0.445472	-3.07314		0.445159	-1.15432
0.445786	9.83985		0.445786	-3.54197		0.445472	-1.10063
0.4461	10.0764		0.4461	-3.45513		0.445786	-0.79801
0.446413	10.0179		0.446413	-3.88411		0.4461	-0.63244
0.446727	9.85499		0.446727	-4.26736		0.446413	-0.18366
0.44704	9.77879		0.44704	-3.7037		0.446727	0.159865
0.447354	10.4775		0.447354	-3.51837		0.44704	0.166641
0.447668	10.8624		0.447668	-3.41028		0.447354	-0.19795
0.447981	10.582		0.447981	-3.12618		0.447668	-0.34716
0.448295	10.4538		0.448295	-2.97997		0.447981	-0.17487
0.448608	10.7793		0.448608	-2.86352		0.448295	-0.08521
0.448922	11.1962		0.448922	-2.87169		0.448608	-0.5549
0.449236	11.2143		0.449236	-2.98286		0.448922	-0.89025
0.449549	11.1434		0.449549	-3.17118		0.449236	-1.04158
0.449863	11.0146		0.449863	-3.16947		0.449549	-1.2715
0.450176	10.9505		0.450176	-3.25359		0.449863	-1.37733
0.45049	11.1739		0.45049	-3.70866		0.450176	-0.8373
0.450803	12.026		0.450803	-3.79107		0.45049	-0.97806
0.451117	12.5668		0.451117	-3.94614		0.450803	-1.43497
0.451431	12.4882		0.451431	-4.10977		0.451117	-1.66308
0.451744	12.197		0.451744	-4.01715		0.451431	-1.30684
0.452058	11.7802		0.452058	-3.78963		0.451744	-0.63453
0.452371	10.9816		0.452371	-3.83715		0.452058	-0.86827
0.452685	10.591		0.452685	-3.78342		0.452371	-1.41867
0.452999	10.8537		0.452999	-3.69919		0.452685	-1.51194
0.453312	10.9999		0.453312	-3.79926		0.452999	-1.34129
0.453626	11.5392		0.453626	-3.58664		0.453312	-1.0118
0.453939	12.5978		0.453939	-3.72882		0.453626	-0.85589
0.454253	12.6058		0.454253	-4.16392		0.453939	-1.06742
0.454567	12.0855		0.454567	-4.16809		0.454253	-0.41791
0.45488	11.8934		0.45488	-3.98421		0.454567	0.045957
0.455194	11.0553		0.455194	-3.2559		0.45488	-0.3645
0.455507	10.4939		0.455507	-2.70039		0.455194	-1.02791
0.455821	10.886		0.455821	-2.40901		0.455507	-1.31921
0.456135	11.3062		0.456135	-2.20366		0.455821	-1.26951
0.456448	11.6684		0.456448	-1.98364		0.456135	-1.22395
0.456762	11.7805		0.456762	-1.97255		0.456448	-1.51581
0.457075	11.7524		0.457075	-2.45325		0.456762	-1.99151
0.457389	11.6949		0.457389	-2.61743		0.457075	-2.00458
0.457702	11.822		0.457702	-2.32988		0.457389	-1.87216
0.458016	11.9019		0.458016	-2.48493		0.457702	-1.95486
0.45833	12.1272		0.45833	-2.88874		0.458016	-2.2389
0.458643	12.1744		0.458643	-3.53308		0.45833	-1.95587
0.458957	11.6379		0.458957	-3.55435		0.458643	-1.3929
0.45927	11.4151		0.45927	-3.43623		0.458957	-1.0672
0.459584	11.0294		0.459584	-3.51375		0.45927	-0.87145
0.459898	10.5619		0.459898	-3.45419		0.459584	-0.51648
0.460211	10.5234		0.460211	-3.38698		0.459898	-0.21965
0.460525	10.8444		0.460525	-2.95864		0.460211	-0.39258
0.460838	11.5521		0.460838	-2.4316		0.460525	-0.23194
0.461152	11.7172		0.461152	-2.28164		0.460838	-0.38161
0.461466	11.3689		0.461466	-2.70879		0.461152	-0.67893
0.461779	10.8702		0.461779	-2.90244		0.461466	-0.63076
0.462093	11.0914		0.462093	-2.5843		0.461779	-0.81248
0.462406	11.3267		0.462406	-2.63039		0.462093	-1.05145
0.46272	11.3873		0.46272	-2.9763		0.462406	-1.05005
0.463034	11.3656		0.463034	-2.93424		0.46272	-0.98831
0.463347	11.474		0.463347	-3.25045		0.463034	-1.29335
0.463661	11.7361		0.463661	-3.16906		0.463347	-0.6913
0.463974	11.568		0.463974	-2.62793		0.463661	0.152633
0.464288	11.336		0.464288	-2.25868		0.463974	-0.49151
0.464601	11.7994		0.464601	-2.49801		0.464288	-0.92749
0.464915	12.4408		0.464915	-2.72166		0.464601	-1.00775
0.465229	12.6105		0.465229	-2.87352		0.464915	-1.11641
0.465542	12.9607		0.465542	-2.34004		0.465229	-1.5197
0.465856	13.3919		0.465856	-1.79947		0.465542	-1.0631
0.466169	12.687		0.466169	-1.79974		0.465856	-0.54072
0.466483	12.1271		0.466483	-2.08514		0.466169	-0.30343
0.466797	12.4741		0.466797	-2.55845		0.466483	-0.27586
0.46711	12.3812		0.46711	-2.86079		0.466797	-0.71439
0.467424	12.2807		0.467424	-2.9202		0.46711	-1.15664
0.467737	12.5808		0.467737	-2.76069		0.467424	-0.98652
0.468051	12.5885		0.468051	-2.57393		0.467737	-0.37046
0.468365	12.1045		0.468365	-2.98326		0.468051	-0.0353
0.468678	11.4526		0.468678	-3.23111		0.468365	-0.25382
0.468992	11.7126		0.468992	-3.01606		0.468678	0.236004
0.469305	12.8869		0.469305	-2.7087		0.468992	0.590641
0.469619	13.2302		0.469619	-2.67731		0.469305	0.420252
0.469933	13.0983		0.469933	-2.66829		0.469619	0.197506
0.470246	12.3847		0.470246	-2.54735		0.469933	-0.56399
0.47056	11.2484		0.47056	-2.3708		0.470246	-1.29368
0.470873	11.5222		0.470873	-2.10006		0.47056	-1.24489
0.471187	12.4496		0.471187	-2.08517		0.470873	-0.78765
0.4715	12.7865		0.4715	-2.05208		0.471187	-0.74638
0.471814	13.048		0.471814	-2.06535		0.4715	-1.18358
0.472128	13.1865		0.472128	-2.29476		0.471814	-0.95873
0.472441	12.6742		0.472441	-2.29872		0.472128	0.146121
0.472755	11.7483		0.472755	-1.84278		0.472441	0.287796
0.473068	11.6211		0.473068	-1.76741		0.472755	0.013591
0.473382	12.0787		0.473382	-2.1831		0.473068	-0.06543
0.473696	12.4039		0.473696	-2.52723		0.473382	0.003566
0.474009	12.5411		0.474009	-2.71036		0.473696	0.305577
0.474323	12.8492		0.474323	-2.40527		0.474009	0.131811
0.474636	12.6867		0.474636	-1.96473		0.474323	-0.14965
0.47495	12.5246		0.47495	-1.74378		0.474636	-0.14316
0.475264	11.9431		0.475264	-1.7162		0.47495	-0.07321
0.475577	11.6887		0.475577	-1.95371		0.475264	-0.50216
0.475891	11.1714		0.475891	-2.05313		0.475577	-0.93898
0.476204	10.7678		0.476204	-2.16357		0.475891	-1.01964
0.476518	10.7616		0.476518	-2.4726		0.476204	-1.17766
0.476832	10.9845		0.476832	-3.05452		0.476518	-1.26414
0.477145	10.747		0.477145	-3.57321		0.476832	-0.92517
0.477459	10.8306		0.477459	-3.90027		0.477145	-0.23336
0.477772	11.1965		0.477772	-4.00499		0.477459	0.309027
0.478086	10.9453		0.478086	-3.81865		0.477772	0.473123
0.478399	10.4067		0.478399	-3.42349		0.478086	0.628606
0.478713	10.3513		0.478713	-3.11994		0.478399	0.611318
0.479027	10.0208		0.479027	-3.17346		0.478713	0.454802
0.47934	10.0976		0.47934	-3.03454		0.479027	0.039503
0.479654	10.4819		0.479654	-2.8804		0.47934	-0.10121
0.479967	11.1518		0.479967	-2.83974		0.479654	0.28388
0.480281	12.1036		0.480281	-2.92285		0.479967	0.220157
0.480595	12.9624		0.480595	-2.67765		0.480281	-0.28554
0.480908	12.8876		0.480908	-2.52375		0.480595	-0.47445
0.481222	12.9774		0.481222	-2.66389		0.480908	-0.05728
0.481535	12.6046		0.481535	-2.18688		0.481222	0.055708
0.481849	12.8289		0.481849	-2.31936		0.481535	0.660811
0.482163	12.7982		0.482163	-2.80575		0.481849	0.930616
0.482476	12.1155		0.482476	-2.99135		0.482163	0.846405
0.48279	11.8412		0.48279	-3.04433		0.482476	0.903809
0.483103	11.6033		0.483103	-3.25659		0.48279	0.337839
0.483417	11.1729		0.483417	-3.11862		0.483103	-0.57586
0.483731	11.0637		0.483731	-2.17474		0.483417	-0.55923
0.484044	11.1381		0.484044	-1.82895		0.483731	-0.828
0.484358	11.896		0.484358	-1.78848		0.484044	-1.04613
0.484671	12.8796		0.484671	-2.21529		0.484358	-1.1319
0.484985	13.2		0.484985	-2.79046		0.484671	-1.16945
0.485298	12.8474		0.485298	-3.22297		0.484985	-1.30397
0.485612	12.6213		0.485612	-3.41079		0.485298	-1.23139
0.485926	11.6952		0.485926	-3.1003		0.485612	-1.16978
0.486239	10.839		0.486239	-2.89201		0.485926	-1.33642
0.486553	10.9142		0.486553	-2.75106		0.486239	-0.92946
0.486866	11.694		0.486866	-2.35063		0.486553	-0.78875
0.48718	12.8431		0.48718	-2.10519		0.486866	-0.81674
0.487494	12.9216		0.487494	-2.11866		0.48718	-1.00634
0.487807	11.8734		0.487807	-2.22863		0.487494	-1.09353
0.488121	11.1519		0.488121	-2.31316		0.487807	-1.06282
0.488434	10.6406		0.488434	-2.35723		0.488121	-0.98989
0.488748	10.6902		0.488748	-2.51178		0.488434	-0.7384
0.489062	10.8226		0.489062	-2.73643		0.488748	-0.68181
0.489375	11.0227		0.489375	-2.10545		0.489062	-0.58146
0.489689	11.1894		0.489689	-1.46246		0.489375	-0.98616
0.490002	10.4533		0.490002	-1.83077		0.489689	-1.10189
0.490316	10.4806		0.490316	-2.49684		0.490002	-1.33587
0.49063	11.1299		0.49063	-2.82001		0.490316	-1.42446
0.490943	11.3247		0.490943	-2.52272		0.49063	-0.87211
0.491257	11.3792		0.491257	-1.93894		0.490943	-0.34313
0.49157	11.3494		0.49157	-1.73991		0.491257	0.084317
0.491884	10.879		0.491884	-2.31628		0.49157	-0.044
0.492198	10.6504		0.492198	-2.64943		0.491884	-0.63219
0.492511	10.7942		0.492511	-3.06124		0.492198	-0.89539
0.492825	10.9331		0.492825	-3.5868		0.492511	-1.35916
0.493138	11.2641		0.493138	-3.27176		0.492825	-1.61992
0.493452	11.3258		0.493452	-2.75421		0.493138	-1.89906
0.493765	10.9608		0.493765	-2.73247		0.493452	-2.60505
0.494079	10.3958		0.494079	-2.73179		0.493765	-3.02772
0.494393	10.6495		0.494393	-3.00553		0.494079	-2.54831
0.494706	11.368		0.494706	-2.79335		0.494393	-1.56789
0.49502	12.0416		0.49502	-2.22301		0.494706	-0.91667
0.495333	11.5876		0.495333	-2.41352		0.49502	-0.65059
0.495647	11.436		0.495647	-2.68965		0.495333	-0.38407
0.495961	11.8315		0.495961	-2.57112		0.495647	-0.4016
0.496274	12.1333		0.496274	-2.16943		0.495961	-0.53421
0.496588	11.8543		0.496588	-2.0818		0.496274	-0.48993
0.496901	11.395		0.496901	-2.43119		0.496588	-0.29453
0.497215	11.3589		0.497215	-3.04734		0.496901	-0.35708
0.497529	11.3507		0.497529	-3.50695		0.497215	-0.53362
0.497842	11.3141		0.497842	-3.87125		0.497529	-0.03965
0.498156	11.262		0.498156	-3.88888		0.497842	0.161465
0.498469	11.3183		0.498469	-3.48453		0.498156	-0.3858
0.498783	11.222		0.498783	-3.38552		0.498469	-0.35804
0.499097	11.5142		0.499097	-3.72389		0.498783	0.110194
0.49941	12.0027		0.49941	-3.68382		0.499097	0.503996
0.499724	12.1585		0.499724	-3.57884		0.49941	0.765705
0.500037	12.6128		0.500037	-3.45822		0.499724	0.380325
0.500351	12.857		0.500351	-2.61814		0.500037	-0.11597
0.500664	12.3303		0.500664	-1.90048		0.500351	-0.48117
0.500978	12.2078		0.500978	-1.96399		0.500664	-0.64428
0.501292	12.0583		0.501292	-2.45818		0.500978	-0.44395
0.501605	12.3395		0.501605	-2.71091		0.501292	-0.53949
0.501919	12.0091		0.501919	-2.64666		0.501605	-0.34422
0.502232	11.1408		0.502232	-2.96643		0.501919	-0.19513
0.502546	11.1411		0.502546	-3.41727		0.502232	0.0627
0.50286	11.9629		0.50286	-3.13561		0.502546	0.437824
0.503173	12.28		0.503173	-2.58136		0.50286	0.157181
0.503487	12.7113		0.503487	-2.35484		0.503173	-0.3885
0.5038	12.7824		0.5038	-2.30081		0.503487	-0.81979
0.504114	12.5905		0.504114	-2.2969		0.5038	-0.70241
0.504428	12.2248		0.504428	-2.18049		0.504114	-0.17964
0.504741	11.7547		0.504741	-2.17481		0.504428	-0.20586
0.505055	12.0606		0.505055	-2.29378		0.504741	-0.64709
0.505368	12.7497		0.505368	-2.6873		0.505055	-0.53957
0.505682	12.6416		0.505682	-3.0216		0.505368	-0.58403
0.505996	12.3241		0.505996	-3.2275		0.505682	-0.50966
0.506309	12.1388		0.506309	-3.08932		0.505996	-0.14157
0.506623	11.3221		0.506623	-2.71503		0.506309	-0.20435
0.506936	11.1597		0.506936	-2.58101		0.506623	-0.41477
0.50725	10.9514		0.50725	-2.63563		0.506936	-0.65141
0.507563	10.355		0.507563	-2.97684		0.50725	-0.87588
0.507877	10.1945		0.507877	-3.3529		0.507563	-0.5658
0.508191	10.7836		0.508191	-3.78928		0.507877	-0.77211
0.508504	11.1927		0.508504	-3.58488		0.508191	-0.95932
0.508818	10.8824		0.508818	-3.19435		0.508504	-0.68606
0.509131	10.5601		0.509131	-3.16077		0.508818	-0.28948
0.509445	10.4118		0.509445	-3.07046		0.509131	-0.67801
0.509759	10.3907		0.509759	-2.62745		0.509445	-1.18735
0.510072	10.6155		0.510072	-2.17348		0.509759	-0.91484
0.510386	10.6225		0.510386	-2.17514		0.510072	-0.85384
0.510699	10.8335		0.510699	-2.73122		0.510386	-0.30676
0.511013	10.5234		0.511013	-3.14806		0.510699	-0.03912
0.511327	10.3929		0.511327	-2.96922		0.511013	-0.1335
0.51164	10.6067		0.51164	-3.04291		0.511327	-0.43213
0.511954	10.5058		0.511954	-3.36166		0.51164	-0.96659
0.512267	10.327		0.512267	-2.96853		0.511954	-1.66181
0.512581	10.892		0.512581	-2.46471		0.512267	-1.733
0.512895	11.7298		0.512895	-2.53093		0.512581	-1.29121
0.513208	12.2457		0.513208	-2.32472		0.512895	-0.65026
0.513522	12.0159		0.513522	-2.16889		0.513208	-0.19804
0.513835	11.8351		0.513835	-2.21408		0.513522	-0.08265
0.514149	12.2193		0.514149	-2.07162		0.513835	-0.1448
0.514462	12.5263		0.514462	-1.90396		0.514149	-0.71319
0.514776	12.535		0.514776	-2.3511		0.514462	-1.24974
0.51509	12.6526		0.51509	-2.5079		0.514776	-0.94337
0.515403	12.4785		0.515403	-2.58387		0.51509	-0.64917
0.515717	12.3074		0.515717	-3.16381		0.515403	-0.72188
0.51603	12.41		0.51603	-3.45114		0.515717	-0.55411
0.516344	11.8757		0.516344	-2.80022		0.51603	-0.16365
0.516658	10.6211		0.516658	-2.3383		0.516344	0.000871
0.516971	10.013		0.516971	-2.28651		0.516658	-0.52798
0.517285	10.0337		0.517285	-1.95505		0.516971	-0.56132
0.517598	10.4825		0.517598	-1.89585		0.517285	-0.67538
0.517912	11.1818		0.517912	-2.49767		0.517598	-0.81364
0.518226	11.7086		0.518226	-3.09367		0.517912	-1.15289
0.518539	12.0677		0.518539	-3.03626		0.518226	-1.27928
0.518853	12.1131		0.518853	-3.15389		0.518539	-1.11647
0.519166	11.9074		0.519166	-3.28927		0.518853	-1.16061
0.51948	11.3118		0.51948	-3.39221		0.519166	-1.40059
0.519794	10.9652		0.519794	-3.16859		0.51948	-1.57394
0.520107	10.2947		0.520107	-2.89377		0.519794	-1.41266
0.520421	9.59857		0.520421	-2.62247		0.520107	-0.95386
0.520734	9.24113		0.520734	-2.44504		0.520421	-0.92975
0.521048	9.29628		0.521048	-2.64833		0.520734	-1.10192
0.521361	9.79276		0.521361	-2.45459		0.521048	-1.06228
0.521675	10.4857		0.521675	-2.22001		0.521361	-1.42242
0.521989	11.6947		0.521989	-2.00153		0.521675	-1.56538
0.522302	12.5549		0.522302	-2.13693		0.521989	-1.36139
0.522616	12.3471		0.522616	-2.64479		0.522302	-1.19071
0.522929	12.0471		0.522929	-2.82396		0.522616	-0.86562
0.523243	12.1622		0.523243	-2.70236		0.522929	-0.63281
0.523557	12.1185		0.523557	-2.27836		0.523243	-0.60604
0.52387	11.4109		0.52387	-2.3229		0.523557	-0.88644
0.524184	11.2444		0.524184	-2.64185		0.52387	-1.01774
0.524497	11.2753		0.524497	-2.93711		0.524184	-1.53542
0.524811	11.4142		0.524811	-3.03355		0.524497	-1.7249
0.525125	12.0578		0.525125	-2.77671		0.524811	-1.80116
0.525438	13.3649		0.525438	-2.80379		0.525125	-1.76829
0.525752	12.8733		0.525752	-2.76893		0.525438	-1.37327
0.526065	11.4616		0.526065	-2.76178		0.525752	-1.11751
0.526379	11.3446		0.526379	-2.91282		0.526065	-1.15372
0.526693	11.5623		0.526693	-3.09652		0.526379	-1.1349
0.527006	11.4802		0.527006	-3.14797		0.526693	-1.16858
0.52732	12.2324		0.52732	-2.89699		0.527006	-1.67744
0.527633	12.5982		0.527633	-3.02012		0.52732	-2.30907
0.527947	12.4894		0.527947	-3.35195		0.527633	-2.56612
0.52826	12.3712		0.52826	-3.81055		0.527947	-1.93687
0.528574	11.8926		0.528574	-3.87606		0.52826	-1.6109
0.528888	11.2806		0.528888	-3.35908		0.528574	-1.60066
0.529201	10.9937		0.529201	-2.6088		0.528888	-1.63587
0.529515	10.5383		0.529515	-2.16915		0.529201	-2.00351
0.529828	10.3315		0.529828	-2.18217		0.529515	-2.15336
0.530142	10.8225		0.530142	-2.27691		0.529828	-1.30766
0.530456	11.4426		0.530456	-2.6332		0.530142	-0.46405
0.530769	11.8288		0.530769	-2.78647		0.530456	-0.31794
0.531083	11.9351		0.531083	-2.88493		0.530769	-0.65453
0.531396	11.7951		0.531396	-2.84143		0.531083	-0.75975
0.53171	11.1965		0.53171	-2.74361		0.531396	-0.36993
0.532024	11		0.532024	-2.26677		0.53171	0.350169
0.532337	11.2132		0.532337	-2.05326		0.532024	0.503557
0.532651	11.4906		0.532651	-2.4597		0.532337	0.019168
0.532964	11.6899		0.532964	-2.79543		0.532651	-0.65809
0.533278	11.6991		0.533278	-2.86263		0.532964	-1.38913
0.533592	11.4046		0.533592	-2.70926		0.533278	-0.95958
0.533905	11.2845		0.533905	-2.60287		0.533592	0.093026
0.534219	11.6336		0.534219	-2.86715		0.533905	0.261195
0.534532	12.4104		0.534532	-2.76847		0.534219	0.006031
0.534846	13.0662		0.534846	-2.99504		0.534532	-0.16698
0.535159	12.0674		0.535159	-3.37692		0.534846	-0.65315
0.535473	10.8328		0.535473	-3.45013		0.535159	-0.87979
0.535787	10.8985		0.535787	-3.45792		0.535473	-0.30868
0.5361	11.2581		0.5361	-3.19866		0.535787	-0.02852
0.536414	11.278		0.536414	-3.0903		0.5361	-0.08221
0.536727	10.6584		0.536727	-2.76076		0.536414	-0.21969
0.537041	10.3894		0.537041	-2.32776		0.536727	-0.39639
0.537355	10.4487		0.537355	-2.16826		0.537041	-0.52171
0.537668	10.3518		0.537668	-2.40642		0.537355	-0.30594
0.537982	10.3047		0.537982	-2.66521		0.537668	0.095379
0.538295	10.808		0.538295	-2.48911		0.537982	0.005562
0.538609	10.675		0.538609	-2.22687		0.538295	0.42991
0.538923	10.538		0.538923	-2.02153		0.538609	0.761792
0.539236	10.5095		0.539236	-2.41994		0.538923	0.944269
0.53955	9.84668		0.53955	-2.66303		0.539236	0.786838
0.539863	9.86096		0.539863	-2.94289		0.53955	0.502583
0.540177	10.7661		0.540177	-3.16816		0.539863	-0.1702
0.540491	11.6238		0.540491	-2.7884		0.540177	-0.53553
0.540804	11.7122		0.540804	-2.35491		0.540491	-0.65301
0.541118	11.4306		0.541118	-2.39395		0.540804	-0.92619
0.541431	11.8992		0.541431	-2.71608		0.541118	-1.16459
0.541745	11.4528		0.541745	-3.01134		0.541431	-1.1036
0.542058	10.6256		0.542058	-3.01488		0.541745	-1.0704
0.542372	10.4795		0.542372	-3.25165		0.542058	-1.3777
0.542686	11.2695		0.542686	-3.24419		0.542372	-1.49177
0.542999	11.6496		0.542999	-3.13213		0.542686	-1.4106
0.543313	11.9471		0.543313	-2.96608		0.542999	-1.2354
0.543626	12.4837		0.543626	-2.91569		0.543313	-0.70741
0.54394	12.9272		0.54394	-3.03424		0.543626	-0.4015
0.544254	13.027		0.544254	-3.24514		0.54394	-0.38837
0.544567	12.481		0.544567	-3.40588		0.544254	-0.37145
0.544881	11.7375		0.544881	-3.18117		0.544567	-0.22528
0.545194	11.5855		0.545194	-2.69419		0.544881	-0.0797
0.545508	12.0606		0.545508	-2.24371		0.545194	-0.11093
0.545822	12.4514		0.545822	-1.51329		0.545508	-0.23188
0.546135	12.8901		0.546135	-0.8499		0.545822	-0.42829
0.546449	12.3294		0.546449	-0.256248		0.546135	-0.84762
0.546762	12.1069		0.546762	-0.259032		0.546449	-1.3825
0.547076	11.4729		0.547076	-0.547137		0.546762	-1.30357
0.54739	10.8308		0.54739	-0.982569		0.547076	-0.80721
0.547703	10.7629		0.547703	-1.30492		0.54739	-0.34412
0.548017	10.9286		0.548017	-1.56873		0.547703	-0.20819
0.54833	11.0203		0.54833	-1.64509		0.548017	-0.46765
0.548644	10.8078		0.548644	-1.95192		0.54833	-0.28468
0.548957	10.8784		0.548957	-2.51287		0.548644	-0.64696
0.549271	11.5433		0.549271	-2.84168		0.548957	-1.10357
0.549585	11.9082		0.549585	-3.44415		0.549271	-0.76309
0.549898	12.4209		0.549898	-3.97464		0.549585	-0.29293
0.550212	12.43		0.550212	-4.15876		0.549898	-0.15084
0.550525	11.8408		0.550525	-4.00046		0.550212	-0.42803
0.550839	11.7086		0.550839	-3.32618		0.550525	-0.48394
0.551153	11.4042		0.551153	-2.72783		0.550839	-0.70522
0.551466	11.1263		0.551466	-2.80429		0.551153	-1.22239
0.55178	11.041		0.55178	-2.77094		0.551466	-1.17272
0.552093	11.2904		0.552093	-2.24398		0.55178	-0.54095
0.552407	11.6538		0.552407	-1.92877		0.552093	0.056575
0.552721	12.2582		0.552721	-2.08179		0.552407	-0.48799
0.553034	12.3198		0.553034	-2.18757		0.552721	-1.14941
0.553348	11.7813		0.553348	-2.4046		0.553034	-1.34823
0.553661	11.5549		0.553661	-2.84448		0.553348	-1.22902
0.553975	11.7763		0.553975	-3.01979		0.553661	-0.92356
0.554289	11.926		0.554289	-2.50561		0.553975	-0.80177
0.554602	11.646		0.554602	-1.93526		0.554289	-0.89325
0.554916	11.0834		0.554916	-1.68688		0.554602	-1.35549
0.555229	10.7972		0.555229	-1.61399		0.554916	-1.12597
0.555543	11.0242		0.555543	-1.46425		0.555229	-1.16111
0.555856	11.419		0.555856	-1.61383		0.555543	-1.59406
0.55617	11.4633		0.55617	-1.68731		0.555856	-1.70634
0.556484	11.9557		0.556484	-1.70211		0.55617	-1.95524
0.556797	12.4		0.556797	-1.81032		0.556484	-2.04898
0.557111	12.588		0.557111	-1.79814		0.556797	-1.5665
0.557424	12.4536		0.557424	-1.94296		0.557111	-0.68432
0.557738	12.9513		0.557738	-2.18928		0.557424	-0.51437
0.558052	13.3166		0.558052	-2.15828		0.557738	-0.69683
0.558365	12.2907		0.558365	-1.85412		0.558052	-0.90136
0.558679	11.5948		0.558679	-1.51846		0.558365	-0.70611
0.558992	11.4477		0.558992	-1.70972		0.558679	-0.22221
0.559306	11.0532		0.559306	-2.17639		0.558992	-0.10372
0.55962	10.9658		0.55962	-2.52388		0.559306	-0.19866
0.559933	11.3731		0.559933	-2.9173		0.55962	-0.89373
0.560247	11.5047		0.560247	-2.9456		0.559933	-1.24622
0.56056	11.8667		0.56056	-2.6418		0.560247	-0.77849
0.560874	11.904		0.560874	-2.75097		0.56056	-0.4446
0.561188	11.8631		0.561188	-2.80768		0.560874	-0.09476
0.561501	11.4681		0.561501	-2.6448		0.561188	0.213023
0.561815	11.327		0.561815	-2.87179		0.561501	0.860623
0.562128	11.7036		0.562128	-3.06838		0.561815	1.34817
0.562442	11.5328		0.562442	-2.31886		0.562128	1.34599
0.562755	10.9259		0.562755	-1.84021		0.562442	0.505143
0.563069	10.5026		0.563069	-1.90504		0.562755	-0.55714
0.563383	10.542		0.563383	-2.00317		0.563069	-1.14853
0.563696	11.6143		0.563696	-2.43993		0.563383	-1.4461
0.56401	12.2202		0.56401	-2.67478		0.563696	-1.44226
0.564323	11.8893		0.564323	-2.63472		0.56401	-1.38246
0.564637	11.4323		0.564637	-2.42132		0.564323	-0.97931
0.564951	10.7375		0.564951	-1.92864		0.564637	-0.84866
0.565264	9.84929		0.565264	-1.662		0.564951	-0.78
0.565578	9.82731		0.565578	-1.60412		0.565264	-0.40902
0.565891	10.2162		0.565891	-1.62772		0.565578	-0.20732
0.566205	10.4542		0.566205	-1.48408		0.565891	-0.38378
0.566519	10.3946		0.566519	-1.80201		0.566205	-0.71187
0.566832	10.3741		0.566832	-2.34261		0.566519	-0.97179
0.567146	10.4765		0.567146	-2.71713		0.566832	-1.83782
0.567459	10.297		0.567459	-3.03297		0.567146	-1.71466
0.567773	9.83989		0.567773	-3.49014		0.567459	-0.96679
0.568087	9.64599		0.568087	-3.64272		0.567773	-0.70143
0.5684	9.97255		0.5684	-3.41852		0.568087	-0.83463
0.568714	10.1577		0.568714	-2.92282		0.5684	-1.3666
0.569027	10.4462		0.569027	-2.53476		0.568714	-1.56812
0.569341	10.9808		0.569341	-2.23702		0.569027	-2.15587
0.569654	11.4021		0.569654	-2.07273		0.569341	-2.47632
0.569968	12.1428		0.569968	-2.16595		0.569654	-2.55962
0.570282	12.4147		0.570282	-2.07263		0.569968	-2.49284
0.570595	12.9509		0.570595	-1.88249		0.570282	-2.53811
0.570909	13.2038		0.570909	-1.96307		0.570595	-2.10018
0.571222	12.8006		0.571222	-2.19401		0.570909	-1.29467
0.571536	12.1224		0.571536	-2.08853		0.571222	-0.78737
0.57185	11.5815		0.57185	-1.46857		0.571536	-0.93973
0.572163	11.8006		0.572163	-1.39076		0.57185	-0.68926
0.572477	12.405		0.572477	-2.06445		0.572163	-0.64555
0.57279	11.8287		0.57279	-2.58195		0.572477	-1.0541
0.573104	11.0638		0.573104	-3.00437		0.57279	-0.91771
0.573418	10.804		0.573418	-3.4823		0.573104	-0.83168
0.573731	10.4172		0.573731	-3.35147		0.573418	-1.043
0.574045	10.8271		0.574045	-2.81859		0.573731	-1.12318
0.574358	11.4962		0.574358	-2.79376		0.574045	-0.72268
0.574672	11.5429		0.574672	-3.1259		0.574358	-0.23546
0.574986	11.0668		0.574986	-3.43095		0.574672	0.567386
0.575299	10.5308		0.575299	-3.14833		0.574986	0.828125
0.575613	10.6113		0.575613	-2.99069		0.575299	0.330515
0.575926	11.2836		0.575926	-3.14826		0.575613	0.023676
0.57624	11.7636		0.57624	-2.80487		0.575926	0.031639
0.576554	11.6932		0.576554	-2.61988		0.57624	-0.30701
0.576867	11.7464		0.576867	-3.07054		0.576554	-0.8338
0.577181	12.1285		0.577181	-3.02118		0.576867	-0.99314
0.577494	12.4751		0.577494	-2.58559		0.577181	-0.93809
0.577808	12.689		0.577808	-2.10342		0.577494	-0.46061
0.578121	12.7215		0.578121	-1.77109		0.577808	-0.84038
0.578435	13.1599		0.578435	-1.73374		0.578121	-1.42269
0.578749	13.6516		0.578749	-1.84266		0.578435	-0.81379
0.579062	13.6143		0.579062	-2.16467		0.578749	-0.15028
0.579376	13.1097		0.579376	-2.47747		0.579062	-0.57734
0.579689	12.7532		0.579689	-2.35014		0.579376	-1.29077
0.580003	11.7259		0.580003	-2.02374		0.579689	-0.54522
0.580317	11.4104		0.580317	-1.60887		0.580003	-0.14266
0.58063	11.9746		0.58063	-1.60889		0.580317	-0.60056
0.580944	12.3665		0.580944	-2.06575		0.58063	-1.05952
0.581257	12.4453		0.581257	-2.38698		0.580944	-0.82551
0.581571	12.2879		0.581571	-2.28195		0.581257	-0.34444
0.581885	11.5765		0.581885	-1.87794		0.581571	-0.42344
0.582198	11.0899		0.582198	-1.53643		0.581885	-0.74891
0.582512	11.6241		0.582512	-1.66647		0.582198	-1.43533
0.582825	12.3427		0.582825	-1.74544		0.582512	-1.39196
0.583139	11.9092		0.583139	-1.73039		0.582825	-1.15625
0.583453	11.9693		0.583453	-1.85752		0.583139	-1.71672
0.583766	11.9188		0.583766	-2.02529		0.583453	-2.48635
0.58408	11.7531		0.58408	-2.09584		0.583766	-2.34272
0.584393	11.9993		0.584393	-1.89109		0.58408	-1.84191
0.584707	11.2376		0.584707	-1.66281		0.584393	-2.08029
0.58502	11.4851		0.58502	-2.27391		0.584707	-2.12446
0.585334	12.3795		0.585334	-2.69023		0.58502	-2.05528
0.585648	12.8652		0.585648	-2.4042		0.585334	-2.15427
0.585961	12.6683		0.585961	-1.95596		0.585648	-1.48951
0.586275	12.5282		0.586275	-2.09283		0.585961	-0.89559
0.586588	12.8112		0.586588	-2.51925		0.586275	-0.69747
0.586902	12.412		0.586902	-2.61026		0.586588	-0.47895
0.587216	11.6404		0.587216	-2.83304		0.586902	-0.16295
0.587529	10.8638		0.587529	-2.79889		0.587216	-0.30698
0.587843	11.0563		0.587843	-2.6418		0.587529	-0.75653
0.588156	11.3744		0.588156	-2.62408		0.587843	-0.84762
0.58847	11.2623		0.58847	-2.48707		0.588156	-0.58791
0.588784	11.0448		0.588784	-2.22023		0.58847	-0.50687
0.589097	11.2654		0.589097	-2.43102		0.588784	-0.58811
0.589411	12.1615		0.589411	-2.65119		0.589097	-0.32996
0.589724	12.6431		0.589724	-2.25432		0.589411	-0.22416
0.590038	12.8212		0.590038	-2.03343		0.589724	-0.5158
0.590352	12.5789		0.590352	-2.33044		0.590038	-0.70174
0.590665	12.5309		0.590665	-2.81018		0.590352	-0.73349
0.590979	12.0725		0.590979	-2.9858		0.590665	-0.33925
0.591292	11.0682		0.591292	-2.63577		0.590979	0.111061
0.591606	9.96698		0.591606	-2.08896		0.591292	0.382139
0.591919	10.4271		0.591919	-2.02667		0.591606	-0.091
0.592233	10.9724		0.592233	-2.40829		0.591919	-0.27998
0.592547	11.2648		0.592547	-2.60151		0.592233	-0.4768
0.59286	11.4489		0.59286	-2.65689		0.592547	-0.92183
0.593174	11.7031		0.593174	-2.15234		0.59286	-1.08514
0.593487	11.6673		0.593487	-1.75929		0.593174	-0.53513
0.593801	11.4517		0.593801	-1.589		0.593487	-0.02823
0.594115	11.7341		0.594115	-1.71871		0.593801	0.275205
0.594428	12.4088		0.594428	-1.65925		0.594115	-0.11224
0.594742	13.0014		0.594742	-1.48584		0.594428	-0.7943
0.595055	13.4013		0.595055	-1.84561		0.594742	-1.22203
0.595369	13.4521		0.595369	-2.38817		0.595055	-1.36149
0.595683	13.3302		0.595683	-2.63259		0.595369	-0.87876
0.595996	12.9166		0.595996	-2.22154		0.595683	-0.83705
0.59631	12.8039		0.59631	-2.13592		0.595996	-0.95137
0.596623	12.3849		0.596623	-2.17642		0.59631	-0.78556
0.596937	11.7161		0.596937	-2.15308		0.596623	-0.52819
0.597251	11.129		0.597251	-2.50262		0.596937	-0.33728
0.597564	11.0044		0.597564	-2.46458		0.597251	-0.16271
0.597878	11.1625		0.597878	-2.33297		0.597564	-0.18515
0.598191	11.4266		0.598191	-2.19018		0.597878	0.055561
0.598505	12.0991		0.598505	-2.68679		0.598191	-0.23822
0.598818	12.3694		0.598818	-2.81048		0.598505	-0.3921
0.599132	11.9399		0.599132	-2.52283		0.598818	-0.21785
0.599446	12.1324		0.599446	-2.3607		0.599132	0.122125
0.599759	12.3146		0.599759	-2.01402		0.599446	0.622921
0.600073	11.5492		0.600073	-2.56388		0.599759	0.32257
0.600386	11.2315		0.600386	-3.31965		0.600073	-0.62789
0.6007	11.1171		0.6007	-2.87133		0.600386	-1.12008
0.601014	11.1847		0.601014	-2.1112		0.6007	-1.36787
0.601327	11.2013		0.601327	-1.52838		0.601014	-1.43617
0.601641	11.2769		0.601641	-1.67188		0.601327	-1.12246
0.601954	11.6139		0.601954	-2.20884		0.601641	-0.76786
0.602268	12.1666		0.602268	-2.22604		0.601954	-0.60613
0.602582	12.313		0.602582	-1.57631		0.602268	-0.59383
0.602895	12.3226		0.602895	-1.40498		0.602582	-0.17103
0.603209	11.9772		0.603209	-1.19081		0.602895	0.493768
0.603522	11.1159		0.603522	-0.9962		0.603209	0.412878
0.603836	10.777		0.603836	-1.14296		0.603522	-0.45963
0.60415	11.0167		0.60415	-1.32839		0.603836	-1.22447
0.604463	11.7051		0.604463	-1.46538		0.60415	-1.43773
0.604777	12.3631		0.604777	-1.3016		0.604463	-1.32615
0.60509	12.7546		0.60509	-1.13897		0.604777	-0.98365
0.605404	12.4021		0.605404	-1.1184		0.60509	-0.60238
0.605717	11.7332		0.605717	-1.12415		0.605404	-0.01676
0.606031	11.4047		0.606031	-1.44128		0.605717	0.071624
0.606345	11.3731		0.606345	-2.07302		0.606031	-0.02078
0.606658	11.3943		0.606658	-2.25437		0.606345	-0.33764
0.606972	11.2417		0.606972	-2.55457		0.606658	-0.12303
0.607285	11.438		0.607285	-2.69313		0.606972	0.046486
0.607599	11.5652		0.607599	-2.37958		0.607285	-0.35692
0.607913	11.3263		0.607913	-2.07437		0.607599	-0.68041
0.608226	11.1795		0.608226	-2.25863		0.607913	-1.05963
0.60854	11.7683		0.60854	-2.77194		0.608226	-1.38135
0.608853	12.806		0.608853	-2.97599		0.60854	-1.66116
0.609167	13.5105		0.609167	-2.75167		0.608853	-1.60459
0.609481	14.1583		0.609481	-2.41374		0.609167	-1.04638
0.609794	14.393		0.609794	-2.03811		0.609481	-0.22261
0.610108	13.6281		0.610108	-2.07986		0.609794	-0.0829
0.610421	13.2988		0.610421	-2.20086		0.610108	-0.38439
0.610735	12.9961		0.610735	-2.43968		0.610421	-0.44102
0.611049	12.0662		0.611049	-2.62568		0.610735	-0.81469
0.611362	11.0292		0.611362	-3.03947		0.611049	-1.27576
0.611676	10.2799		0.611676	-3.0295		0.611362	-1.50318
0.611989	10.3786		0.611989	-2.28603		0.611676	-1.26813
0.612303	11.247		0.612303	-1.75577		0.611989	-0.8072
0.612616	11.2584		0.612616	-1.72708		0.612303	-0.7527
0.61293	11.8688		0.61293	-2.04868		0.612616	-0.36129
0.613244	12.6121		0.613244	-2.29921		0.61293	-0.33173
0.613557	12.4646		0.613557	-2.48329		0.613244	-0.81251
0.613871	12.7584		0.613871	-2.65826		0.613557	-0.52766
0.614184	12.8314		0.614184	-2.84388		0.613871	-0.38273
0.614498	12.9083		0.614498	-2.94139		0.614184	-0.56909
0.614812	13.3616		0.614812	-2.92276		0.614498	-0.42106
0.615125	12.9339		0.615125	-2.7058		0.614812	-0.25736
0.615439	12.1735		0.615439	-2.26739		0.615125	-0.2208
0.615752	12.0495		0.615752	-2.10777		0.615439	-0.13353
0.616066	12.4907		0.616066	-2.04629		0.615752	-0.08955
0.61638	12.3605		0.61638	-1.74621		0.616066	-0.18918
0.616693	12.2126		0.616693	-1.61611		0.61638	-0.10535
0.617007	12.0798		0.617007	-1.97014		0.616693	-0.21734
0.61732	11.8801		0.61732	-2.20243		0.617007	-0.15289
0.617634	11.6383		0.617634	-1.90922		0.61732	0.512314
0.617948	11.4812		0.617948	-1.66601		0.617634	0.508105
0.618261	11.6533		0.618261	-1.66527		0.617948	-0.18078
0.618575	11.6416		0.618575	-2.10056		0.618261	-0.85627
0.618888	11.2328		0.618888	-2.23485		0.618575	-1.11525
0.619202	11.7173		0.619202	-1.98199		0.618888	-1.13922
0.619515	12.0872		0.619515	-2.03852		0.619202	-1.5544
0.619829	11.7941		0.619829	-2.23885		0.619515	-1.77867
0.620143	11.8616		0.620143	-1.81077		0.619829	-1.5395
0.620456	11.6026		0.620456	-1.26799		0.620143	-1.20887
0.62077	11.4456		0.62077	-1.3834		0.620456	-1.07
0.621083	12.1873		0.621083	-1.58521		0.62077	-1.34444
0.621397	12.441		0.621397	-1.82869		0.621083	-1.20011
0.621711	12.6788		0.621711	-1.84419		0.621397	-0.90387
0.622024	12.8562		0.622024	-1.65565		0.621711	-0.73993
0.622338	12.806		0.622338	-1.94451		0.622024	-0.32948
0.622651	12.3249		0.622651	-2.48957		0.622338	0.024424
0.622965	11.7254		0.622965	-2.91147		0.622651	0.291262
0.623279	11.9039		0.623279	-3.13375		0.622965	0.015872
0.623592	11.5814		0.623592	-3.34511		0.623279	0.317152
0.623906	11.3865		0.623906	-3.27021		0.623592	0.792103
0.624219	11.8198		0.624219	-3.15188		0.623906	0.755247
0.624533	12.4029		0.624533	-3.16766		0.624219	0.141251
0.624847	12.2574		0.624847	-3.09473		0.624533	-0.95927
0.62516	12.2306		0.62516	-2.90808		0.624847	-1.45546
0.625474	11.7507		0.625474	-2.81531		0.62516	-1.38604
0.625787	11.2006		0.625787	-2.60812		0.625474	-0.85712
0.626101	11.0244		0.626101	-2.27821		0.625787	0.061911
0.626414	10.9825		0.626414	-2.10749		0.626101	0.475326
[truncated: 23,515 more rows]

## Sheet: Figure 3a
Figure 3a
	RF	FMN				RF	FMN
Time (h)	ln([M0]/[M])	ln([M0]/[M])			Time (h)	Linear Fit of ln([M0]/[M])	Linear Fit of ln([M0]/[M])
0.33	0.139262	0.125413			0.33	0.128745	0.106587
0.5	0.18633	0.162548			0.3867	0.152269	0.129774
0.83	0.314711	0.298794			0.4434	0.175792	0.152961
1	0.430783	0.412549			0.5001	0.199316	0.176147
2	0.867501	0.810325			0.5568	0.22284	0.199334
4	1.56065	1.50145			0.6135	0.246363	0.222521
6	2.52573	2.48542			0.6702	0.269887	0.245708
					0.7269	0.29341	0.268895
					0.7836	0.316934	0.292082
					0.8403	0.340458	0.315269
					0.897	0.363981	0.338455
					0.9537	0.387505	0.361642
					1.0104	0.411028	0.384829
					1.0671	0.434552	0.408016
					1.1238	0.458076	0.431203
					1.1805	0.481599	0.45439
					1.2372	0.505123	0.477577
					1.2939	0.528646	0.500763
					1.3506	0.55217	0.52395
					1.4073	0.575694	0.547137
					1.464	0.599217	0.570324
					1.5207	0.622741	0.593511
					1.5774	0.646264	0.616698
					1.6341	0.669788	0.639884
					1.6908	0.693312	0.663071
					1.7475	0.716835	0.686258
					1.8042	0.740359	0.709445
					1.8609	0.763882	0.732632
					1.9176	0.787406	0.755819
					1.9743	0.81093	0.779006
					2.031	0.834453	0.802192
					2.0877	0.857977	0.825379
					2.1444	0.8815	0.848566
					2.2011	0.905024	0.871753
					2.2578	0.928548	0.89494
					2.3145	0.952071	0.918127
					2.3712	0.975595	0.941314
					2.4279	0.999118	0.9645
					2.4846	1.02264	0.987687
					2.5413	1.04617	1.01087
					2.598	1.06969	1.03406
					2.6547	1.09321	1.05725
					2.7114	1.11674	1.08043
					2.7681	1.14026	1.10362
					2.8248	1.16378	1.12681
					2.8815	1.18731	1.15
					2.9382	1.21083	1.17318
					2.9949	1.23435	1.19637
					3.0516	1.25788	1.21956
					3.1083	1.2814	1.24274
					3.165	1.30493	1.26593
					3.2217	1.32845	1.28912
					3.2784	1.35197	1.3123
					3.3351	1.3755	1.33549
					3.3918	1.39902	1.35868
					3.4485	1.42254	1.38186
					3.5052	1.44607	1.40505
					3.5619	1.46959	1.42824
					3.6186	1.49311	1.45142
					3.6753	1.51664	1.47461
					3.732	1.54016	1.4978
					3.7887	1.56369	1.52098
					3.8454	1.58721	1.54417
					3.9021	1.61073	1.56736
					3.9588	1.63426	1.59055
					4.0155	1.65778	1.61373
					4.0722	1.6813	1.63692
					4.1289	1.70483	1.66011
					4.1856	1.72835	1.68329
					4.2423	1.75187	1.70648
					4.299	1.7754	1.72967
					4.3557	1.79892	1.75285
					4.4124	1.82244	1.77604
					4.4691	1.84597	1.79923
					4.5258	1.86949	1.82241
					4.5825	1.89302	1.8456
					4.6392	1.91654	1.86879
					4.6959	1.94006	1.89197
					4.7526	1.96359	1.91516
					4.8093	1.98711	1.93835
					4.866	2.01063	1.96153
					4.9227	2.03416	1.98472
					4.9794	2.05768	2.00791
					5.0361	2.0812	2.0311
					5.0928	2.10473	2.05428
					5.1495	2.12825	2.07747
					5.2062	2.15178	2.10066
					5.2629	2.1753	2.12384
					5.3196	2.19882	2.14703
					5.3763	2.22235	2.17022
					5.433	2.24587	2.1934
					5.4897	2.26939	2.21659
					5.5464	2.29292	2.23978
					5.6031	2.31644	2.26296
					5.6598	2.33996	2.28615
					5.7165	2.36349	2.30934
					5.7732	2.38701	2.33252
					5.8299	2.41053	2.35571
					5.8866	2.43406	2.3789
					5.9433	2.45758	2.40209
					6	2.48111	2.42527
					1.01051	0.39149
					1.01552	0.39307
					1.02052	0.39466
					1.02553	0.39624
					1.03053	0.39783
					1.03554	0.39941
					1.04054	0.40099
					1.04555	0.40258
					1.05055	0.40416
					1.05556	0.40575
					1.06056	0.40733
					1.06557	0.40891
					1.07057	0.4105
					1.07558	0.41208
					1.08058	0.41367
					1.08559	0.41525
					1.09059	0.41683
					1.0956	0.41842
					1.1006	0.42
					1.10561	0.42159
					1.11061	0.42317
					1.11562	0.42475
					1.12062	0.42634
					1.12563	0.42792
					1.13063	0.42951
					1.13564	0.43109
					1.14064	0.43268
					1.14565	0.43426
					1.15065	0.43584
					1.15566	0.43743
					1.16066	0.43901
					1.16567	0.4406
					1.17067	0.44218
					1.17568	0.44376
					1.18068	0.44535
					1.18569	0.44693
					1.19069	0.44852
					1.1957	0.4501
					1.2007	0.45168
					1.20571	0.45327
					1.21071	0.45485
					1.21572	0.45644
					1.22072	0.45802
					1.22573	0.4596
					1.23073	0.46119
					1.23574	0.46277
					1.24074	0.46436
					1.24575	0.46594
					1.25075	0.46752
					1.25576	0.46911
					1.26076	0.47069
					1.26577	0.47228
					1.27077	0.47386
					1.27578	0.47544
					1.28078	0.47703
					1.28579	0.47861
					1.29079	0.4802
					1.2958	0.48178
					1.3008	0.48337
					1.30581	0.48495
					1.31081	0.48653
					1.31582	0.48812
					1.32082	0.4897
					1.32583	0.49129
					1.33083	0.49287
					1.33584	0.49445
					1.34084	0.49604
					1.34585	0.49762
					1.35085	0.49921
					1.35586	0.50079
					1.36086	0.50237
					1.36587	0.50396
					1.37087	0.50554
					1.37588	0.50713
					1.38088	0.50871
					1.38589	0.51029
					1.39089	0.51188
					1.3959	0.51346
					1.4009	0.51505
					1.40591	0.51663
					1.41091	0.51821
					1.41592	0.5198
					1.42092	0.52138
					1.42593	0.52297
					1.43093	0.52455
					1.43594	0.52614
					1.44094	0.52772
					1.44595	0.5293
					1.45095	0.53089
					1.45596	0.53247
					1.46096	0.53406
					1.46597	0.53564
					1.47097	0.53722
					1.47598	0.53881
					1.48098	0.54039
					1.48599	0.54198
					1.49099	0.54356
					1.496	0.54514
					1.501	0.54673
					1.50601	0.54831
					1.51101	0.5499
					1.51602	0.55148
					1.52102	0.55306
					1.52603	0.55465
					1.53103	0.55623
					1.53604	0.55782
					1.54104	0.5594
					1.54605	0.56098
					1.55105	0.56257
					1.55606	0.56415
					1.56106	0.56574
					1.56607	0.56732
					1.57107	0.56891
					1.57608	0.57049
					1.58108	0.57207
					1.58609	0.57366
					1.59109	0.57524
					1.5961	0.57683
					1.6011	0.57841
					1.60611	0.57999
					1.61111	0.58158
					1.61612	0.58316
					1.62112	0.58475
					1.62613	0.58633
					1.63113	0.58791
					1.63614	0.5895
					1.64114	0.59108
					1.64615	0.59267
					1.65115	0.59425
					1.65616	0.59583
					1.66116	0.59742
					1.66617	0.599
					1.67117	0.60059
					1.67618	0.60217
					1.68118	0.60375
					1.68619	0.60534
					1.69119	0.60692
					1.6962	0.60851
					1.7012	0.61009
					1.70621	0.61168
					1.71121	0.61326
					1.71622	0.61484
					1.72122	0.61643
					1.72623	0.61801
					1.73123	0.6196
					1.73624	0.62118
					1.74124	0.62276
					1.74625	0.62435
					1.75125	0.62593
					1.75626	0.62752
					1.76126	0.6291
					1.76627	0.63068
					1.77127	0.63227
					1.77628	0.63385
					1.78128	0.63544
					1.78629	0.63702
					1.79129	0.6386
					1.7963	0.64019
					1.8013	0.64177
					1.80631	0.64336
					1.81131	0.64494
					1.81632	0.64652
					1.82132	0.64811
					1.82633	0.64969
					1.83133	0.65128
					1.83634	0.65286
					1.84134	0.65445
					1.84635	0.65603
					1.85135	0.65761
					1.85636	0.6592
					1.86136	0.66078
					1.86637	0.66237
					1.87137	0.66395
					1.87638	0.66553
					1.88138	0.66712
					1.88639	0.6687
					1.89139	0.67029
					1.8964	0.67187
					1.9014	0.67345
					1.90641	0.67504
					1.91141	0.67662
					1.91642	0.67821
					1.92142	0.67979
					1.92643	0.68137
					1.93143	0.68296
					1.93644	0.68454
					1.94144	0.68613
					1.94645	0.68771
					1.95145	0.68929
					1.95646	0.69088
					1.96146	0.69246
					1.96647	0.69405
					1.97147	0.69563
					1.97648	0.69722
					1.98148	0.6988
					1.98649	0.70038
					1.99149	0.70197
					1.9965	0.70355
					2.0015	0.70514
					2.00651	0.70672
					2.01151	0.7083
					2.01652	0.70989
					2.02152	0.71147
					2.02653	0.71306
					2.03153	0.71464
					2.03654	0.71622
					2.04154	0.71781
					2.04655	0.71939
					2.05155	0.72098
					2.05656	0.72256
					2.06156	0.72414
					2.06657	0.72573
					2.07157	0.72731
					2.07658	0.7289
					2.08158	0.73048
					2.08659	0.73206
					2.09159	0.73365
					2.0966	0.73523
					2.1016	0.73682
					2.10661	0.7384
					2.11161	0.73999
					2.11662	0.74157
					2.12162	0.74315
					2.12663	0.74474
					2.13163	0.74632
					2.13664	0.74791
					2.14164	0.74949
					2.14665	0.75107
					2.15165	0.75266
					2.15666	0.75424
					2.16166	0.75583
					2.16667	0.75741
					2.17167	0.75899
					2.17668	0.76058
					2.18168	0.76216
					2.18669	0.76375
					2.19169	0.76533
					2.1967	0.76691
					2.2017	0.7685
					2.20671	0.77008
					2.21171	0.77167
					2.21672	0.77325
					2.22172	0.77483
					2.22673	0.77642
					2.23173	0.778
					2.23674	0.77959
					2.24174	0.78117
					2.24675	0.78276
					2.25175	0.78434
					2.25676	0.78592
					2.26176	0.78751
					2.26677	0.78909
					2.27177	0.79068
					2.27678	0.79226
					2.28178	0.79384
					2.28679	0.79543
					2.29179	0.79701
					2.2968	0.7986
					2.3018	0.80018
					2.30681	0.80176
					2.31181	0.80335
					2.31682	0.80493
					2.32182	0.80652
					2.32683	0.8081
					2.33183	0.80968
					2.33684	0.81127
					2.34184	0.81285
					2.34685	0.81444
					2.35185	0.81602
					2.35686	0.8176
					2.36186	0.81919
					2.36687	0.82077
					2.37187	0.82236
					2.37688	0.82394
					2.38188	0.82553
					2.38689	0.82711
					2.39189	0.82869
					2.3969	0.83028
					2.4019	0.83186
					2.40691	0.83345
					2.41191	0.83503
					2.41692	0.83661
					2.42192	0.8382
					2.42693	0.83978
					2.43193	0.84137
					2.43694	0.84295
					2.44194	0.84453
					2.44695	0.84612
					2.45195	0.8477
					2.45696	0.84929
					2.46196	0.85087
					2.46697	0.85245
					2.47197	0.85404
					2.47698	0.85562
					2.48198	0.85721
					2.48699	0.85879
					2.49199	0.86037
					2.497	0.86196
					2.502	0.86354
					2.50701	0.86513
					2.51201	0.86671
					2.51702	0.8683
					2.52202	0.86988
					2.52703	0.87146
					2.53203	0.87305
					2.53704	0.87463
					2.54204	0.87622
					2.54705	0.8778
					2.55205	0.87938
					2.55706	0.88097
					2.56206	0.88255
					2.56707	0.88414
					2.57207	0.88572
					2.57708	0.8873
					2.58208	0.88889
					2.58709	0.89047
					2.59209	0.89206
					2.5971	0.89364
					2.6021	0.89522
					2.60711	0.89681
					2.61211	0.89839
					2.61712	0.89998
					2.62212	0.90156
					2.62713	0.90314
					2.63213	0.90473
					2.63714	0.90631
					2.64214	0.9079
					2.64715	0.90948
					2.65215	0.91107
					2.65716	0.91265
					2.66216	0.91423
					2.66717	0.91582
					2.67217	0.9174
					2.67718	0.91899
					2.68218	0.92057
					2.68719	0.92215
					2.69219	0.92374
					2.6972	0.92532
					2.7022	0.92691
					2.70721	0.92849
					2.71221	0.93007
					2.71722	0.93166
					2.72222	0.93324
					2.72723	0.93483
					2.73223	0.93641
					2.73724	0.93799
					2.74224	0.93958
					2.74725	0.94116
					2.75225	0.94275
					2.75726	0.94433
					2.76226	0.94591
					2.76727	0.9475
					2.77227	0.94908
					2.77728	0.95067
					2.78228	0.95225
					2.78729	0.95384
					2.79229	0.95542
					2.7973	0.957
					2.8023	0.95859
					2.80731	0.96017
					2.81231	0.96176
					2.81732	0.96334
					2.82232	0.96492
					2.82733	0.96651
					2.83233	0.96809
					2.83734	0.96968
					2.84234	0.97126
					2.84735	0.97284
					2.85235	0.97443
					2.85736	0.97601
					2.86236	0.9776
					2.86737	0.97918
					2.87237	0.98076
					2.87738	0.98235
					2.88238	0.98393
					2.88739	0.98552
					2.89239	0.9871
					2.8974	0.98868
					2.9024	0.99027
					2.90741	0.99185
					2.91241	0.99344
					2.91742	0.99502
					2.92242	0.99661
					2.92743	0.99819
					2.93243	0.99977
					2.93744	1.00136
					2.94244	1.00294
					2.94745	1.00453
					2.95245	1.00611
					2.95746	1.00769
					2.96246	1.00928
					2.96747	1.01086
					2.97247	1.01245
					2.97748	1.01403
					2.98248	1.01561
					2.98749	1.0172
					2.99249	1.01878
					2.9975	1.02037
					3.0025	1.02195
					3.00751	1.02353
					3.01251	1.02512
					3.01752	1.0267
					3.02252	1.02829
					3.02753	1.02987
					3.03253	1.03145
					3.03754	1.03304
					3.04254	1.03462
					3.04755	1.03621
					3.05255	1.03779
					3.05756	1.03937
					3.06256	1.04096
					3.06757	1.04254
					3.07257	1.04413
					3.07758	1.04571
					3.08258	1.0473
					3.08759	1.04888
					3.09259	1.05046
					3.0976	1.05205
					3.1026	1.05363
					3.10761	1.05522
					3.11261	1.0568
					3.11762	1.05838
					3.12262	1.05997
					3.12763	1.06155
					3.13263	1.06314
					3.13764	1.06472
					3.14264	1.0663
					3.14765	1.06789
					3.15265	1.06947
					3.15766	1.07106
					3.16266	1.07264
					3.16767	1.07422
					3.17267	1.07581
					3.17768	1.07739
					3.18268	1.07898
					3.18769	1.08056
					3.19269	1.08214
					3.1977	1.08373
					3.2027	1.08531
					3.20771	1.0869
					3.21271	1.08848
					3.21772	1.09007
					3.22272	1.09165
					3.22773	1.09323
					3.23273	1.09482
					3.23774	1.0964
					3.24274	1.09799
					3.24775	1.09957
					3.25275	1.10115
					3.25776	1.10274
					3.26276	1.10432
					3.26777	1.10591
					3.27277	1.10749
					3.27778	1.10907
					3.28278	1.11066
					3.28779	1.11224
					3.29279	1.11383
					3.2978	1.11541
					3.3028	1.11699
					3.30781	1.11858
					3.31281	1.12016
					3.31782	1.12175
					3.32282	1.12333
					3.32783	1.12491
					3.33283	1.1265
					3.33784	1.12808
					3.34284	1.12967
					3.34785	1.13125
					3.35285	1.13284
					3.35786	1.13442
					3.36286	1.136
					3.36787	1.13759
					3.37287	1.13917
					3.37788	1.14076
					3.38288	1.14234
					3.38789	1.14392
					3.39289	1.14551
					3.3979	1.14709
					3.4029	1.14868
					3.40791	1.15026
					3.41291	1.15184
					3.41792	1.15343
					3.42292	1.15501
					3.42793	1.1566
					3.43293	1.15818
					3.43794	1.15976
					3.44294	1.16135
					3.44795	1.16293
					3.45295	1.16452
					3.45796	1.1661
					3.46296	1.16768
					3.46797	1.16927
					3.47297	1.17085
					3.47798	1.17244
					3.48298	1.17402
					3.48799	1.17561
					3.49299	1.17719
					3.498	1.17877
					3.503	1.18036
					3.50801	1.18194
					3.51301	1.18353
					3.51802	1.18511
					3.52302	1.18669
					3.52803	1.18828
					3.53303	1.18986
					3.53804	1.19145
					3.54304	1.19303
					3.54805	1.19461
					3.55305	1.1962
					3.55806	1.19778
					3.56306	1.19937
					3.56807	1.20095
					3.57307	1.20253
					3.57808	1.20412
					3.58308	1.2057
					3.58809	1.20729
					3.59309	1.20887
					3.5981	1.21045
					3.6031	1.21204
					3.60811	1.21362
					3.61311	1.21521
					3.61812	1.21679
					3.62312	1.21838
					3.62813	1.21996
					3.63313	1.22154
					3.63814	1.22313
					3.64314	1.22471
					3.64815	1.2263
					3.65315	1.22788
					3.65816	1.22946
					3.66316	1.23105
					3.66817	1.23263
					3.67317	1.23422
					3.67818	1.2358
					3.68318	1.23738
					3.68819	1.23897
					3.69319	1.24055
					3.6982	1.24214
					3.7032	1.24372
					3.70821	1.2453
					3.71321	1.24689
					3.71822	1.24847
					3.72322	1.25006
					3.72823	1.25164
					3.73323	1.25322
					3.73824	1.25481
					3.74324	1.25639
					3.74825	1.25798
					3.75325	1.25956
					3.75826	1.26115
					3.76326	1.26273
					3.76827	1.26431
					3.77327	1.2659
					3.77828	1.26748
					3.78328	1.26907
					3.78829	1.27065
					3.79329	1.27223
					3.7983	1.27382
					3.8033	1.2754
					3.80831	1.27699
					3.81331	1.27857
					3.81832	1.28015
					3.82332	1.28174
					3.82833	1.28332
					3.83333	1.28491
					3.83834	1.28649
					3.84334	1.28807
					3.84835	1.28966
					3.85335	1.29124
					3.85836	1.29283
					3.86336	1.29441
					3.86837	1.29599
					3.87337	1.29758
					3.87838	1.29916
					3.88338	1.30075
					3.88839	1.30233
					3.89339	1.30392
					3.8984	1.3055
					3.9034	1.30708
					3.90841	1.30867
					3.91341	1.31025
					3.91842	1.31184
					3.92342	1.31342
					3.92843	1.315
					3.93343	1.31659
					3.93844	1.31817
					3.94344	1.31976
					3.94845	1.32134
					3.95345	1.32292
					3.95846	1.32451
					3.96346	1.32609
					3.96847	1.32768
					3.97347	1.32926
					3.97848	1.33084
					3.98348	1.33243
					3.98849	1.33401
					3.99349	1.3356
					3.9985	1.33718
					4.0035	1.33876
					4.00851	1.34035
					4.01351	1.34193
					4.01852	1.34352
					4.02352	1.3451
					4.02853	1.34669
					4.03353	1.34827
					4.03854	1.34985
					4.04354	1.35144
					4.04855	1.35302
					4.05355	1.35461
					4.05856	1.35619
					4.06356	1.35777
					4.06857	1.35936
					4.07357	1.36094
					4.07858	1.36253
					4.08358	1.36411
					4.08859	1.36569
					4.09359	1.36728
					4.0986	1.36886
					4.1036	1.37045
					4.10861	1.37203
					4.11361	1.37361
					4.11862	1.3752
					4.12362	1.37678
					4.12863	1.37837
					4.13363	1.37995
					4.13864	1.38153
					4.14364	1.38312
					4.14865	1.3847
					4.15365	1.38629
					4.15866	1.38787
					4.16366	1.38946
					4.16867	1.39104
					4.17367	1.39262
					4.17868	1.39421
					4.18368	1.39579
					4.18869	1.39738
					4.19369	1.39896
					4.1987	1.40054
					4.2037	1.40213
					4.20871	1.40371
					4.21371	1.4053
					4.21872	1.40688
					4.22372	1.40846
					4.22873	1.41005
					4.23373	1.41163
					4.23874	1.41322
					4.24374	1.4148
					4.24875	1.41638
					4.25375	1.41797
					4.25876	1.41955
					4.26376	1.42114
					4.26877	1.42272
					4.27377	1.4243
					4.27878	1.42589
					4.28378	1.42747
					4.28879	1.42906
					4.29379	1.43064
					4.2988	1.43223
					4.3038	1.43381
					4.30881	1.43539
					4.31381	1.43698
					4.31882	1.43856
					4.32382	1.44015
					4.32883	1.44173
					4.33383	1.44331
					4.33884	1.4449
					4.34384	1.44648
					4.34885	1.44807
					4.35385	1.44965
					4.35886	1.45123
					4.36386	1.45282
					4.36887	1.4544
					4.37387	1.45599
					4.37888	1.45757
					4.38388	1.45915
					4.38889	1.46074
					4.39389	1.46232
					4.3989	1.46391
					4.4039	1.46549
					4.40891	1.46707
					4.41391	1.46866
					4.41892	1.47024
					4.42392	1.47183
					4.42893	1.47341
					4.43393	1.475
					4.43894	1.47658
					4.44394	1.47816
					4.44895	1.47975
					4.45395	1.48133
					4.45896	1.48292
					4.46396	1.4845
					4.46897	1.48608
					4.47397	1.48767
					4.47898	1.48925
					4.48398	1.49084
					4.48899	1.49242
					4.49399	1.494
					4.499	1.49559
					4.504	1.49717
					4.50901	1.49876
					4.51401	1.50034
					4.51902	1.50192
					4.52402	1.50351
					4.52903	1.50509
					4.53403	1.50668
					4.53904	1.50826
					4.54404	1.50984
					4.54905	1.51143
					4.55405	1.51301
					4.55906	1.5146
					4.56406	1.51618
					4.56907	1.51777
					4.57407	1.51935
					4.57908	1.52093
					4.58408	1.52252
					4.58909	1.5241
					4.59409	1.52569
					4.5991	1.52727
					4.6041	1.52885
					4.60911	1.53044
					4.61411	1.53202
					4.61912	1.53361
					4.62412	1.53519
					4.62913	1.53677
					4.63413	1.53836
					4.63914	1.53994
					4.64414	1.54153
					4.64915	1.54311
					4.65415	1.54469
					4.65916	1.54628
					4.66416	1.54786
					4.66917	1.54945
					4.67417	1.55103
					4.67918	1.55261
					4.68418	1.5542
					4.68919	1.55578
					4.69419	1.55737
					4.6992	1.55895
					4.7042	1.56053
					4.70921	1.56212
					4.71421	1.5637
					4.71922	1.56529
					4.72422	1.56687
					4.72923	1.56846
					4.73423	1.57004
					4.73924	1.57162
					4.74424	1.57321
					4.74925	1.57479
					4.75425	1.57638
					4.75926	1.57796
					4.76426	1.57954
					4.76927	1.58113
					4.77427	1.58271
					4.77928	1.5843
					4.78428	1.58588
					4.78929	1.58746
					4.79429	1.58905
					4.7993	1.59063
					4.8043	1.59222
					4.80931	1.5938
					4.81431	1.59538
					4.81932	1.59697
					4.82432	1.59855
					4.82933	1.60014
					4.83433	1.60172
					4.83934	1.6033
					4.84434	1.60489
					4.84935	1.60647
					4.85435	1.60806
					4.85936	1.60964
					4.86436	1.61123
					4.86937	1.61281
					4.87437	1.61439
					4.87938	1.61598
					4.88438	1.61756
					4.88939	1.61915
					4.89439	1.62073
					4.8994	1.62231
					4.9044	1.6239
					4.90941	1.62548
					4.91441	1.62707
					4.91942	1.62865
					4.92442	1.63023
					4.92943	1.63182
					4.93443	1.6334
					4.93944	1.63499
					4.94444	1.63657
					4.94945	1.63815
					4.95445	1.63974
					4.95946	1.64132
					4.96446	1.64291
					4.96947	1.64449
					4.97447	1.64607
					4.97948	1.64766
					4.98448	1.64924
					4.98949	1.65083
					4.99449	1.65241
					4.9995	1.654
					5.0045	1.65558
					5.00951	1.65716
					5.01451	1.65875
					5.01952	1.66033
					5.02452	1.66192
					5.02953	1.6635
					5.03453	1.66508
					5.03954	1.66667
					5.04454	1.66825
					5.04955	1.66984
					5.05455	1.67142
					5.05956	1.673
					5.06456	1.67459
					5.06957	1.67617
					5.07457	1.67776
					5.07958	1.67934
					5.08458	1.68092
					5.08959	1.68251
					5.09459	1.68409
					5.0996	1.68568
					5.1046	1.68726
					5.10961	1.68884
					5.11461	1.69043
					5.11962	1.69201
					5.12462	1.6936
					5.12963	1.69518
					5.13463	1.69677
					5.13964	1.69835
					5.14464	1.69993
					5.14965	1.70152
					5.15465	1.7031
					5.15966	1.70469
					5.16466	1.70627
					5.16967	1.70785
					5.17467	1.70944
					5.17968	1.71102
					5.18468	1.71261
					5.18969	1.71419
					5.19469	1.71577
					5.1997	1.71736
					5.2047	1.71894
					5.20971	1.72053
					5.21471	1.72211
					5.21972	1.72369
					5.22472	1.72528
					5.22973	1.72686
					5.23473	1.72845
					5.23974	1.73003
					5.24474	1.73161
					5.24975	1.7332
					5.25475	1.73478
					5.25976	1.73637
					5.26476	1.73795
					5.26977	1.73954
					5.27477	1.74112
					5.27978	1.7427
					5.28478	1.74429
					5.28979	1.74587
					5.29479	1.74746
					5.2998	1.74904
					5.3048	1.75062
					5.30981	1.75221
					5.31481	1.75379
					5.31982	1.75538
					5.32482	1.75696
					5.32983	1.75854
					5.33483	1.76013
					5.33984	1.76171
					5.34484	1.7633
					5.34985	1.76488
					5.35485	1.76646
					5.35986	1.76805
					5.36486	1.76963
					5.36987	1.77122
					5.37487	1.7728
					5.37988	1.77438
					5.38488	1.77597
					5.38989	1.77755
					5.39489	1.77914
					5.3999	1.78072
					5.4049	1.78231
					5.40991	1.78389
					5.41491	1.78547
					5.41992	1.78706
					5.42492	1.78864
					5.42993	1.79023
					5.43493	1.79181
					5.43994	1.79339
					5.44494	1.79498
					5.44995	1.79656
					5.45495	1.79815
					5.45996	1.79973
					5.46496	1.80131
					5.46997	1.8029
					5.47497	1.80448
					5.47998	1.80607
					5.48498	1.80765
					5.48999	1.80923
					5.49499	1.81082
					5.5	1.8124

## Sheet: Figure 3b
Figure 3b
	RF		FMN
Conversion (%)	Mn (kg/mol)	Ð	Mn (kg/mol)	Ð
13	10.137	1.19	9.846	1.17
17	15.032	1.13	14.536	1.14
25	19.71	1.12	18.489	1.12
35	25.879	1.13	25.943	1.12
58	35.75	1.16	34.854	1.16
79	43.021	1.2	42.152	1.19
90	50.73	1.19	48.654	1.19

## Sheet: Figure 3c
Figure 3c
Elution time (min)	6 h	4 h	2 h	1 h	0.83 h	0.5 h	0.33 h
12.629	9.37798	0.027639
12.671	12.432	0.182655
12.713	16.1495	0.444621
12.754	20.4683	0.862804
12.796	25.4302	1.49609	0.030799
12.838	30.9054	2.42619	0.214126
12.879	36.9004	3.73121	0.508917
12.921	43.2484	5.52531	0.969436
12.963	49.8652	7.883	1.65288
13.004	56.5783	10.9136	2.64725
13.046	63.2442	14.6557	4.02294
13.088	69.6487	19.1439	5.89728	0.036619
13.129	75.5603	24.3953	8.33773	0.258776
13.171	80.84	30.3111	11.4543	0.595674
13.213	85.3053	36.8531	15.269	1.09126
13.254	88.9505	43.8036	19.8463	1.80167
13.296	91.8414	51.1146	25.1496	2.79283
13.338	94.0986	58.4916	31.1774	4.13066
13.379	96.0407	65.8435	37.7801	5.90303
13.421	97.7011	72.8998	44.8566	8.17099
13.463	99.1809	79.5547	52.2542	11.0249	0.152264
13.504	100	85.5522	59.7457	14.4793	1.05342
13.546	99.8721	90.7339	67.1829	18.6246	2.2591
13.588	98.4887	94.9121	74.2872	23.4168	3.84388
13.629	96.1862	97.9079	80.9369	28.9097	5.88235
13.671	93.248	99.6467	86.8166	34.9714	8.42112
13.713	90.0976	100	91.8221	41.5727	11.5441		0.005469
13.754	86.8814	99.0531	95.7556	48.5401	15.2668		0.027343
13.796	83.7254	96.7771	98.4865	55.7859	19.6576	0.131273	0.071093
13.838	80.3944	93.3643	99.9311	63.0584	24.6574	0.88862	0.142185
13.879	76.6333	88.9073	100	70.209	30.3067	1.91861	0.251559
13.921	72.3025	83.5743	98.8018	76.986	36.4905	3.28183	0.41015
13.963	67.6566	77.5947	96.2997	83.2064	43.1683	5.02878	0.645302
14.004	63.0681	71.1477	92.7505	88.6822	50.16	7.24023	0.973422
14.046	58.6529	64.5974	88.204	93.2157	57.3661	9.96668	1.40545
14.088	54.4509	58.0879	83.0136	96.6799	64.5629	13.2485	2.01247
14.129	50.1997	51.9714	77.285	98.9576	71.5888	17.1413	2.82183
14.171	45.8345	46.2766	71.332	100	78.2108	21.6298	3.87728
14.213	41.1247	41.1791	65.2983	99.812	84.2547	26.7343	5.23898
14.254	36.3064	36.5995	59.3614	98.401	89.5342	32.4043	6.9452
14.296	31.453	32.5775	53.6534	95.8962	93.8566	38.5742	9.07251
14.338	26.8923	28.9809	48.2283	92.371	97.1008	45.1833	11.6537
14.379	22.6699	25.8144	43.2081	88.0377	99.1672	52.0347	14.7545
14.421	19.021	22.9761	38.5384	82.994	100	59.0629	18.3802
14.463	15.9651	20.4405	34.2984	77.4987	99.6085	66.0153	22.5746
14.504	13.5421	18.1549	30.4089	71.664	98.005	72.781	27.2941
14.546	11.6129	16.0881	26.9315	65.7146	95.314	79.1174	32.5386
14.588	10.0803	14.2182	23.7578	59.7456	91.61	84.8985	38.2314
14.629	8.82203	12.5119	20.9404	53.928	87.098	89.897	44.2907
14.671	7.7509	10.9689	18.387	48.335	81.8899	94.017	50.6289
14.713	6.8169	9.55574	16.127	43.0521	76.2189	97.117	57.0819
14.754	5.97648	8.27956	14.081	38.1476	70.2122	99.1265	63.5896
14.796	5.22039	7.10552	12.2624	33.6312	64.0906	100	69.9278
14.838	4.51989	6.04684	10.6315	29.5396	57.9472	99.7274	75.998
14.879	3.87962	5.07228	9.17811	25.8337	51.9561	98.354	81.6253
14.921	3.2829	4.19145	7.87575	22.5428	46.2043	95.9457	86.7057
14.963	2.74084	3.38152	6.70685	19.606	40.7725	92.6184	91.0751
15.004	2.234	2.6473	5.66262	17.028	35.7292	88.4934	94.6626
15.046	1.77627	1.97436	4.72105	14.7478	31.0836	83.707	97.3696
15.088	1.35282	1.3639	3.88214	12.7606	26.8761	78.4358	99.1578
15.129	0.96921	0.803922	3.1195	11.0102	23.0882	72.7759	100
15.171	0.617107	0.294411	2.44486	9.49661	19.7259	66.9494	99.9016
15.213	0.297434		1.83034	8.16366	16.7304	61.0169	98.9063
15.254	0.004633		1.28036	7.00405	14.1201	55.1752	97.0743
15.295			0.778775	5.9836	11.8144	49.4598	94.4767
15.336			0.332923	5.09008	9.81324	44.0119	91.2228
15.377				4.30643	8.06066	38.8266	87.3893
15.418				3.62043	6.55045	34.0149	83.1346
15.459				3.01255	5.22669	29.5516	78.541
15.5				2.47546	4.07694	25.4872	73.7449
15.541				2.00674	3.07635	21.7813	68.7958
15.582				1.58684	2.20627	18.4591	63.8685
15.623				1.22553	1.44806	15.4852	58.9741
15.664				0.905717	0.786178	12.8496	54.2273
15.705				0.629852	0.214412	10.5069	49.65
15.746				0.390606		8.45198	45.3188
15.787				0.192862		6.65455	41.2447
15.828				0.029295		5.07927	37.4713
15.869						3.73119	33.9932
15.91						2.58003	30.8378
15.951						1.61567	27.9886
15.992						0.817934	25.484
16.033						0.212057	23.3074
16.074							21.459
16.115							19.9552
16.156							18.7739
16.197							17.9208
16.238							17.3685
16.279							17.1005

## Sheet: Figure 3d
Figure 3d
Elution time (min)	triblock PDMA	deblock PDMA	PDMA
12.221	0.000727
12.263	0.005813
12.304	0.015259
12.346	0.029065
12.388	0.050138
12.429	0.083563
12.471	0.131521
12.513	0.202731
12.554	0.302279
12.596	0.44034
12.638	0.626358
12.679	0.873413
12.721	1.19531
12.763	1.60586
12.804	2.12322
12.846	2.76629
12.888	3.57576	0.002213
12.929	4.57706	0.008852
12.971	5.83559	0.018811
13.013	7.3964	0.039835
13.054	9.36049	0.070818
13.096	11.7816	0.115079
13.138	14.7775	0.171511
13.179	18.3882	0.244542
13.221	22.7058	0.336384
13.263	27.732	0.447036
13.304	33.4586	0.582032
13.346	39.8435	0.753544
13.388	46.761	0.978168
13.429	54.0579	1.28246
13.471	61.5015	1.71069
13.513	68.8965	2.31596	0.001908
13.554	75.9433	3.17794	0.017171
13.596	82.4198	4.38516	0.034343
13.638	88.0687	6.04827	0.057238
13.679	92.7417	8.28345	0.085857
13.721	96.2985	11.2003	0.124015
13.763	98.6906	14.9215	0.167897
13.804	99.907	19.4959	0.221319
13.846	100	24.9975	0.286189
13.888	99.0605	31.3611	0.360598
13.929	97.1799	38.5735	0.448362
13.971	94.4827	46.4066	0.547574
14.013	91.0828	54.7254	0.665865
14.054	87.0834	63.1748	0.807052
14.096	82.6138	71.5236	0.986397
14.138	77.7665	79.3157	1.21344
14.179	72.7106	86.2879	1.51107
14.221	67.5246	92.0507	1.92128
14.263	62.4113	96.3828	2.49366
14.304	57.4237	99.0495	3.29498
14.346	52.7056	100	4.41303
14.388	48.2608	99.2166	5.95272
14.429	44.1699	96.8442	8.02091
14.471	40.3797	93.0554	10.7607
14.513	36.9384	88.1602	14.2598
14.554	33.7732	82.4018	18.6576
14.596	30.9103	76.15	23.9731
14.638	28.29	69.6104	30.273
14.679	25.9125	63.0985	37.4316
14.721	23.7457	56.7338	45.3914
14.763	21.7714	50.7132	53.8531
14.804	19.9802	45.0654	62.6123
14.846	18.3446	39.9057	71.2152
14.888	16.8564	35.1831	79.3525
14.929	15.4969	30.9528	86.5644
14.971	14.2616	27.1486	92.5019
15.013	13.1259	23.7704	96.8443
15.054	12.0897	20.7695	99.3799
15.096	11.1335	18.1216	100
15.138	10.2579	15.7912	98.7369
15.179	9.44623	13.7397	95.7014
15.221	8.70361	11.9494	91.1682
15.263	8.00895	10.3781	85.3891
15.304	7.37242	9.01265	78.7705
15.346	6.78022	7.81539	71.5757
15.388	6.23524	6.77747	64.2169
15.429	5.73168	5.8679	56.8962
15.471	5.26882	5.08006	49.9113
15.513	4.84446	4.38848	43.3652
15.554	4.45353	3.78764	37.422
15.596	4.09821	3.25761	32.0836
15.638	3.77341	2.7973	27.4054
15.679	3.47912	2.3912	23.3492
15.721	3.21172	2.0349	19.8825
15.763	2.9712	1.71954	16.9538
15.804	2.75321	1.44291	14.4945
15.846	2.55993	1.19947	12.4511
15.888	2.38626	0.984807	10.7607
15.929	2.23512	0.800018	9.37935
15.971	2.10142	0.637359	8.24414
16.013	1.98589	0.501256	7.32834
16.054	1.88634	0.386177	6.58234
16.096	1.80278	0.292123	5.98706
16.138	1.73302	0.214666	5.51008
16.179	1.67416	0.153807	5.13422
16.221	1.62766	0.106226	4.83277
16.263	1.58987	0.068605	4.59428
16.304	1.56008	0.038728	4.4054
16.346	1.53683	0.015491	4.25276
16.388	1.51939		4.13065
16.429	1.50631		4.03144
16.471	1.49686		3.94749
16.513	1.4896		3.87881
16.554	1.48524		3.81966
16.596	1.47942		3.76624
16.638	1.47579		3.71473
16.679	1.47361		3.66131
16.721			3.61361
16.763			3.56591
16.804			3.52966
16.846			3.50295
16.888			3.4915

## Sheet: Figure 3e
Figure 3e
Time (h)	Conversion (%)
0	0
0.5	38.1
1	38.2
1.5	53.2
2	53.1
3	68.3
4	68.4
5	82.1
6	82.2
8	98.3

## Sheet: Figure 3f
Figure 3f
	Conversion (%)						Ð
RF (µM)	1 h			6 h			1 h			6 h
	n=1	n=2	n=3	n=1	n=2	n=3	n=1	n=2	n=3	n=1	n=2	n=3
0.2	0	0	0	0	0	0	0	0	0	0	0	0
0.5	0	0	0	6.907	6.986	7.367	0	0	0	1.1	1.12	1.13
2	15.56	13.467	16.661	68.582	65.12	66.333	1.26	1.2	1.24	1.15	1.12	1.13
5	34.033	31.989	33.123	94.808	87.777	91.976	1.14	1.15	1.18	1.17	1.14	1.17
10	43.5	41.098	42.868	96.753	93.123	95.446	1.16	1.15	1.12	1.19	1.16	1.2
20	53.862	59.579	51.999	99.999	98.333	98.535	1.12	1.17	1.18	1.21	1.23	1.19

## Sheet: Figure 3g
Figure 3g
	Conversion (%)						Ð
FMN (µM)	1 h			6 h			1 h			6 h
	n=1	n=2	n=3	n=1	n=2	n=3	n=1	n=2	n=3	n=1	n=2	n=3
0.2	0	0	0	0	0	0	0	0	0	0	0	0
0.5	0	0	0	6.8254	6.567	6.584	0	0	0	1.1	1.12	1.11
2	14.854	13.879	15.896	63.584	66.258	65.845	1.21	1.2	1.24	1.18	1.12	1.13
5	33.745	29.854	32.457	92.584	88.578	90.548	1.14	1.15	1.15	1.14	1.14	1.17
10	41.054	44.574	40.587	95.574	92.547	95.254	1.15	1.17	1.12	1.19	1.18	1.2
20	52.475	57.584	52.574	99.999	98.547	99.587	1.17	1.17	1.18	1.25	1.23	1.19

## Sheet: Figure 4b
Figure 4b
strains		WT	T7	ParcA	Pbad	Ptac	Ptet	P-RBS1	P-RBS2	P-RBS3	P-RBS4
Conversion (%)	n=1	0.4	1.9	1.2	4.5	12.1	17.5	2.3	4.6	12.7	21.5
	n=2	0.5	1.1	0.9	3.8	11.9	18.2	2.5	4.2	13.1	21.7
	n=3	0.5	1.3	1.7	3.9	11.4	17.1	2.7	3.7	13.7	22.1

## Sheet: Figure 4c
Figure 4c
strains		WT	T7	ParcA	Pbad	Ptac	Ptet	P-RBS1	P-RBS2	P-RBS3	P-RBS4
Conversion (%)	n=1	0	1.3	0.9	21.7	36.7	37.8	10.3	18.4	30.8	43
	n=2	0	2.2	1.5	20.3	35.2	39.1	8.3	20.2	31.5	51.2
	n=3	0	1.7	1.9	20.5	33.1	36.2	9.9	21.6	31.1	40.6

[truncated: 56 more sheets: Figure 4d, Figure 5a, Figure 5b, Figure 5c, Figure 5d, Figure 5e, Figure 5f, Supplementary Fig. 1a, Supplementary Fig. 1b, Supplementary Fig. 2a, Supplementary Fig. 2b, Supplementary Fig. 3a, Supplementary Fig. 3b, Supplementary Fig. 3c, Supplementary Fig. 3d, Supplementary Fig. 5, Supplementary Fig. 6, Supplementary Fig. 7, Supplementary Fig. 8a, Supplementary Fig. 8b …]
